# Supplementary material for: Multicentric validation of the proof of concept for utility of Trueprep extracted DNA in line probe assay testing
Source: PLOS Glob Public Health. 2025 Apr 15;5(4):e0004422. doi: 10.1371/journal.pgph.0004422 (PMC11999121; doi:10.1371/journal.pgph.0004422)
Supplement: S1 Data — (XLSX) [file pgph.0004422.s001.xlsx]

## Sheet: excel_dst_out IDDS
STRAINS	Lineage	AMG			AMK			BDQ			CLF			CPR			CPX			DLM			EMB			ETH			FLQ			INH			KAN			LZD			MOX			OFX			PAN
SO12042_034	lineage3		-	-		-	-		-	-		-	-		-	-		-	-		-	-		-	-		ETH_fabG1/promoter_C/-15/T	63		-	-		INH_fabG1/promoter_C/-15/T	63		-	-		-	-		-	-		-	-		-	-
SO12042_15728	lineage1,lineage4		-	-		-	-		-	-		-	-		-	-		CPX_Rv0006/_S/91/P	53		-	-		-	-		-	-		FLQ_Rv0006/_S/91/P,Rv0006/_A/90/V	53,54		-	-		-	-		-	-		MOX_Rv0006/_S/91/P,Rv0006/_A/90/V	53,54		OFX_Rv0006/_S/91/P,Rv0006/_A/90/V	53,54		-	-
SO12042_2688	lineage2,lineage4		-	-		-	-		-	-		-	-		-	-		-	-		-	-		-	-		-	-		FLQ_Rv0006/_S/91/A	40		-	-		-	-		-	-		-	-		-	-		-	-
SO12042_401	lineage2		-	-		-	-		-	-		-	-		CPR_Rv3919c/_Y/195/H	56		-	-		-	-		EMB_Rv3795/_M/306/V	75		-	-		FLQ_Rv0006/_D/94/A	44		INH_Rv1908c/_S/315/T	48		-	-		-	-		MOX_Rv0006/_D/94/A	44		OFX_Rv0006/_D/94/A	44		-	-
SO12042_472	lineage2		AMG_Rvnr01/_G/1484/T,Rvnr01/_C/1402/A	231293		AMK_Rvnr01/_G/1484/T,Rvnr01/_C/1402/A	231293		-	-		-	-		CPR_Rvnr01/_G/1484/T,Rvnr01/_C/1402/A	231293		-	-		-	-		-	-		ETH_fabG1/promoter_C/-15/T	41		-	-		INH_fabG1/promoter_C/-15/T	41		KAN_Rvnr01/_G/1484/T,Rvnr01/_C/1402/A	231293		-	-		-	-		-	-		-	-
SO12042_6494	lineage1		AMG_Rvnr01/_G/1484/T	98		AMK_Rvnr01/_G/1484/T	98		-	-		-	-		CPR_Rvnr01/_G/1484/T	98		-	-		-	-		-	-		-	-		-	-		INH_Rv1908c/_S/315/T	45		KAN_Rvnr01/_G/1484/T	98		-	-		-	-		-	-		-	-
SO12042_883	lineage1		-	-		-	-		-	-		-	-		-	-		-	-		-	-		EMB_Rv3806c/_G/268/D	86		-	-		-	-		-	-		-	-		-	-		-	-		-	-		-	-
SO12042_900	lineage2		-	-		-	-		-	-		-	-		-	-		-	-		-	-		EMB_Rv3795/_M/306/I	90		ETH_fabG1/promoter_T/-8/C	82		-	-		INH_fabG1/promoter_T/-8/C,Rv1908c/_S/315/T	82,57		-	-		-	-		-	-		-	-		-	-
[truncated: 10 more columns]
