# Supplementary material for: Multicentric validation of the proof of concept for utility of Trueprep extracted DNA in line probe assay testing
Source: PLOS Glob Public Health. 2025 Apr 15;5(4):e0004422. doi: 10.1371/journal.pgph.0004422 (PMC11999121; doi:10.1371/journal.pgph.0004422)
Supplement: S2 Data — (XLSX) [file pgph.0004422.s002.xlsx]

## Sheet: Sheet1
STUDY ID	List of Sample Collection sites	Linked Reference Lab	Date of Sample Received	Date of Trueprep elution and MTB Testing	Date of Transport (Sample and DNA to IRL)	Lot# MTB CHIP	M tuberculosis status	M tuberculosis	Invalid Run times	Error in Trueprep:	CT Value for MTB	CFU/ml reading	MTB Error	Error code in MTB	Error Resolved in MTB	RIF Results	RIF Indeterminate	Error codes in RIF	Error Resolved	Date Tested :	Date reported :	TAT (in days):	Sample Volume	Sample Consistency	Smear microscopy results	Smear positive	SMEAR DATE TESTED	SMEAR DATE REPORTED	TAT (Turn Around Time) for smear:	liquid culture results	liquid culture positive	Redecontaminated	LIQUID CULTURE DATE TESTED	LIQUID CULTURE DATE RFEPORTED	TURN AROUND TIME (TAT)	Truenat DNA Quality (conc)	Truenat DNA Quantity (260/280):	Genolysis DNA Quality (conc)	Genolysis DNA Quantity (260/280):	FL LPA KIT LOT NO:	FL LPA RESULTS :	Test Type	FL LPA RIFAMPICIN RESULTS:	FL LPA ISONIAZID HIGH LEVEL (katG) RESULTS:	FL LPA ISONIAZID LOW LEVEL (inhA) RESULTS:	FINAL RESULT INTERPRETATION FOR FL LPA :	DATE TESTED FOR FL LPA :	DATE REPORTED FOR FL LPA :	Number of holidays (including weekends) between date tested and date reported ;
IDDSTFP2A01012	A01- DTC ARAVALLI	AHAMEDABAD	2022-09-26	2022-09-26	2022-09-26	TB170	Valid	Detected	0	No	20.43	2.1*10(6)	No			RIF SENSITIVE / NOT DETECTED				2022-09-26	2022-09-26	0	5 ML	P-Purulent	positive	3+	2022-09-29	2022-09-29	0	positive	MTB		2022-09-29	2022-10-11	12	NOT ENOUGH QUANTITY	NOT ENOUGH QUANTITY	1.55	1.55	OV00273	MTB DETECTED	Direct (Sputum)	RESISTANT NOT DETECTED	RESISTANT NOT DETECTED	RESISTANT NOT DETECTED	RIF sen INH sen	2022-09-30	2022-10-04	2
IDDSTFP2A01013	A01- DTC ARAVALLI	AHAMEDABAD	2022-09-26	2022-09-26	2022-09-26	TB170	Valid	Detected	0	No	26	4.6*10(4)	No			RIF SENSITIVE / NOT DETECTED				2022-09-26	2022-09-26	0	4 ML	P-Purulent	positive	1+	2022-09-29	2022-09-29	0	positive	MTB		2022-09-29	2022-10-07	8	51	51	0.357	0.357	OV00273	MTB DETECTED	Direct (Sputum)	RESISTANT NOT DETECTED	RESISTANT NOT DETECTED	RESISTANT NOT DETECTED	RIF sen INH sen	2022-09-30	2022-10-04	2
IDDSTFP2A01016	A01- DTC ARAVALLI	AHAMEDABAD	2022-09-27	2022-09-27	2022-09-27	TB170	Valid	Detected	0	No	25.75	5.5*10(4)	No			RIF SENSITIVE / NOT DETECTED				2022-09-27	2022-09-27	0	5 ML	MP-Mucopurulent	positive	1+	2022-09-30	2022-09-30	0	positive	MTB		2022-09-30	2022-10-10	10	12.4	12.4	2.76	2.76	OV00273	MTB DETECTED	Direct (Sputum)	RESISTANT NOT DETECTED	RESISTANT NOT DETECTED	RESISTANT NOT DETECTED	RIF sen INH sen	2022-09-30	2022-10-04	2
IDDSTFP2A01017	A01- DTC ARAVALLI	AHAMEDABAD	2022-09-27	2022-09-27	2022-09-27	TB170	Valid	Detected	0	No	28	1.2*10(4)	No			RIF SENSITIVE / NOT DETECTED				2022-09-27	2022-09-27	0	4 ML	S-Salivary	positive	scanty	2022-09-30	2022-09-30	0	negative			2022-09-30	2022-11-11	42	NOT ENOUGH QUANTITY	NOT ENOUGH QUANTITY	1.24	1.24	OV00273	MTB DETECTED	Direct (Sputum)	RESISTANT NOT DETECTED	RESISTANT NOT DETECTED	RESISTANT NOT DETECTED	RIF sen INH sen	2022-10-03	2022-10-05	0
IDDSTFP2A01018	A01- DTC ARAVALLI	AHAMEDABAD	2022-09-27	2022-09-28	2022-10-28	TB170	Valid	Detected	0	No	22.43	5.4*10(5)	No			RIF SENSITIVE / NOT DETECTED				2022-10-28	2022-10-28	0	5 ML	MP-Mucopurulent	positive	3+	2022-09-30	2022-09-30	0	negative			2022-09-30	2022-11-11	42	NOT ENOUGH QUANTITY	NOT ENOUGH QUANTITY	9.35	9.35	OV00273	MTB DETECTED	Direct (Sputum)	RESISTANT NOT DETECTED	RESISTANT NOT DETECTED	RESISTANT NOT DETECTED	RIF sen INH sen	2022-10-03	2022-10-05	0
IDDSTFP2A01019	A01- DTC ARAVALLI	AHAMEDABAD	2022-09-27	2022-09-28	2022-09-28	TB170	Valid	Detected	0	No	20.83	1.6*10(6)	No			RIF SENSITIVE / NOT DETECTED				2022-09-28	2022-09-28	0	5 ML	MP-Mucopurulent	positive	3+	2022-09-30	2022-09-30	0	positive	MTB		2022-09-30	2022-10-06	6	59	59	3.95	3.95	OV00273	MTB DETECTED	Direct (Sputum)	RESISTANT NOT DETECTED	RESISTANT NOT DETECTED	RESISTANT NOT DETECTED	RIF sen INH sen	2022-10-03	2022-10-05	0
IDDSTFP2A01020	A01- DTC ARAVALLI	AHAMEDABAD	2022-09-27	2022-09-27	2022-09-28	TB170	Valid	Detected	0	No	19.83	3.2*10(6)	No			RIF SENSITIVE / NOT DETECTED				2022-09-28	2022-09-28	0	5 ML	MP-Mucopurulent	positive	3+	2022-09-30	2022-09-30	0	positive	MTB		2022-09-30	2022-10-13	13	36.6	36.6	23.6	23.6	OV00273	MTB DETECTED	Direct (Sputum)	RESISTANT NOT DETECTED	RESISTANT NOT DETECTED	RESISTANT NOT DETECTED	RIF sen INH sen	2022-10-03	2022-10-05	0
IDDSTFP2A01021	A01- DTC ARAVALLI	AHAMEDABAD	2022-09-28	2022-09-28	2022-09-29	TB170	Valid	Detected	0	No	19.5	4.1*10(6)	No			RIF SENSITIVE / NOT DETECTED				2022-09-28	2022-09-28	0	5 ML	MP-Mucopurulent	positive	3+	2022-10-01	2022-10-01	0	positive	MTB		2022-10-01	2022-10-04	3	38.3	38.3	8.46	8.46	OV00273	MTB DETECTED	Direct (Sputum)	RESISTANT NOT DETECTED	RESISTANT NOT DETECTED	RESISTANT NOT DETECTED	RIF sen INH sen	2022-10-04	2022-10-06	0
IDDSTFP2A01022	A01- DTC ARAVALLI	AHAMEDABAD	2022-09-28	2022-09-28	2022-09-29	TB170	Valid	Detected	0	No	23.5	2.6*10(6)	No			RIF SENSITIVE / NOT DETECTED				2022-09-28	2022-09-28	0	3 ML	MP-Mucopurulent	positive	1+	2022-10-01	2022-10-01	0	positive	MTB		2022-10-01	2022-10-20	19	12.8	12.8	7.66	7.66	OV00273	MTB DETECTED	Direct (Sputum)	RESISTANT NOT DETECTED	RESISTANT NOT DETECTED	RESISTANT NOT DETECTED	RIF sen INH sen	2022-10-04	2022-10-06	0
IDDSTFP2A01027	A01- DTC ARAVALLI	AHAMEDABAD	2022-10-01	2022-10-03	2022-10-03	TB170	Valid	Detected	0	No	19	5.7*10(6)	No			RIF SENSITIVE / NOT DETECTED				2022-10-03	2022-10-03	0	5 ML	MP-Mucopurulent	positive	3+	2022-10-06	2022-10-06	0	positive	MTB		2022-10-06	2022-10-17	11	55	55	3.26	3.26	OV00273	MTB DETECTED	Direct (Sputum)	RESISTANT NOT DETECTED	RESISTANT NOT DETECTED	RESISTANT NOT DETECTED	RIF sen INH sen	2022-10-07	2022-10-11	2
IDDSTFP2A01028	A01- DTC ARAVALLI	AHAMEDABAD	2022-10-03	2022-10-03	2022-10-03	TB170	Valid	Detected	0	No	19.14	5.2*10(6)	No			RIF SENSITIVE / NOT DETECTED				2022-10-03	2022-10-03	0	5 ML	MP-Mucopurulent	positive	1+	2022-10-06	2022-10-06	0	positive	MTB		2022-10-06	2022-10-12	6	39.5	39.5	8.5	8.5	OV00273	MTB DETECTED	Direct (Sputum)	RESISTANT NOT DETECTED	RESISTANT NOT DETECTED	RESISTANT NOT DETECTED	RIF sen INH sen	2022-10-07	2022-10-11	2
IDDSTFP2A01041	A01- DTC ARAVALLI	AHAMEDABAD	2022-10-10	2022-10-10	2022-10-10	TB170	Valid	Detected	0	No	21.89	7.8*10(5)	No			RIF SENSITIVE / NOT DETECTED				2022-10-10	2022-10-10	0	5 ML	MP-Mucopurulent	positive	2+	2022-10-13	2022-10-13	0	positive	MTB		2022-10-13	2022-10-21	8	34.6	34.6	0.405	0.405	OV00273	MTB DETECTED	Direct (Sputum)	RESISTANT NOT DETECTED	RESISTANT NOT DETECTED	RESISTANT NOT DETECTED	RIF sen INH sen	2022-10-14	2022-10-18	2
IDDSTFP2A01042	A01- DTC ARAVALLI	AHAMEDABAD	2022-10-10	2022-10-10	2022-10-10	TB169	Valid	Detected	0	No	20.13	2.6*10(6)	No			RIF SENSITIVE / NOT DETECTED				2022-10-10	2022-10-10	0	4 ML	MP-Mucopurulent	positive	1+	2022-10-13	2022-10-13	0	positive	MTB		2022-10-13	2022-10-27	14	7.24	7.24	1.95	1.95	OV00273	MTB DETECTED	Direct (Sputum)	RESISTANT NOT DETECTED	RESISTANT NOT DETECTED	RESISTANT NOT DETECTED	RIF sen INH sen	2022-10-14	2022-10-18	2
IDDSTFP2A01043	A01- DTC ARAVALLI	AHAMEDABAD	2022-10-08	2022-10-10	2022-10-11	TB170	Valid	Detected	0	No	21.67	9.1*10(5)	No			RIF SENSITIVE / NOT DETECTED				2022-10-10	2022-10-10	0	4 ML	MP-Mucopurulent	positive	3+	2022-10-13	2022-10-13	0	positive	MTB		2022-10-13	2022-10-27	14	15.5	15.5	6.77	6.77	OV00273	MTB DETECTED	Direct (Sputum)	RESISTANT NOT DETECTED	RESISTANT NOT DETECTED	RESISTANT NOT DETECTED	RIF sen INH sen	2022-10-14	2022-10-18	2
IDDSTFP2A01049	A01- DTC ARAVALLI	AHAMEDABAD	2022-10-12	2022-10-13	2022-10-13	TB170	Valid	Detected	0	No	21.5	1.0*10(6)	No			RIF SENSITIVE / NOT DETECTED				2022-10-13	2022-10-13	0	3 ML	MP-Mucopurulent	positive	2+	2022-10-15	2022-10-15	0	positive	MTB		2022-10-15	2022-10-27	12	10	10	2.56	2.56	OV00273	MTB DETECTED	Direct (Sputum)	RESISTANT NOT DETECTED	RESISTANT NOT DETECTED	RESISTANT NOT DETECTED	RIF sen INH sen	2022-10-18	2022-10-20	0
IDDSTFP2A01050	A01- DTC ARAVALLI	AHAMEDABAD	2022-10-12	2022-10-12	2022-10-13	TB170	Valid	Detected	0	No	23.4	2.8*10(5)	No			RIF SENSITIVE / NOT DETECTED				2022-10-12	2022-10-12	0	5 ML	MP-Mucopurulent	positive	1+	2022-10-15	2022-10-15	0	positive	MTB		2022-10-15	2022-10-27	12	60	60	0.91	0.91	OV00273	MTB DETECTED	Direct (Sputum)	RESISTANT NOT DETECTED	RESISTANT NOT DETECTED	RESISTANT NOT DETECTED	RIF sen INH sen	2022-10-18	2022-10-20	0
IDDSTFP2A01051	A01- DTC ARAVALLI	AHAMEDABAD	2022-10-12	2022-10-12	2022-10-12	TB170	Valid	Detected	0	No	20	2.9*10(6)	No			RIF SENSITIVE / NOT DETECTED				2022-10-12	2022-10-12	0	5 ML	MP-Mucopurulent	positive	3+	2022-10-15	2022-10-15	0	positive	MTB		2022-10-15	2022-10-20	5	12.6	12.6	7.43	7.43	OV00273	MTB DETECTED	Direct (Sputum)	RESISTANT NOT DETECTED	RESISTANT NOT DETECTED	RESISTANT NOT DETECTED	RIF sen INH sen	2022-10-18	2022-10-20	0
IDDSTFP2A01052	A01- DTC ARAVALLI	AHAMEDABAD	2022-10-12	2022-10-12	2022-10-12	TB170	Valid	Detected	0	No	21.25	1.2*10(6)	No			RIF SENSITIVE / NOT DETECTED				2022-10-12	2022-10-12	0	5 ML	MP-Mucopurulent	positive	3+	2022-10-15	2022-10-15	0	positive	MTB		2022-10-15	2022-10-27	12	10.3	10.3	0.849	0.849	OV00273	MTB DETECTED	Direct (Sputum)	RESISTANT NOT DETECTED	RESISTANT NOT DETECTED	RESISTANT NOT DETECTED	RIF sen INH sen	2022-10-18	2022-10-20	0
IDDSTFP2A01053	A01- DTC ARAVALLI	AHAMEDABAD	2022-10-11	2022-10-11	2022-10-12	TB170	Valid	Detected	0	No	27.43	1.7*10(4)	No			RIF SENSITIVE / NOT DETECTED				2022-10-11	2022-10-11	0	5 ML	MP-Mucopurulent	positive	scanty	2022-10-15	2022-10-15	0	positive	MTB		2022-10-15	2022-10-29	14	8.01	8.01	10.4	10.4	OV00273	MTB DETECTED	Direct (Sputum)	RESISTANT NOT DETECTED	RESISTANT NOT DETECTED	RESISTANT NOT DETECTED	RIF sen INH sen	2022-10-18	2022-10-20	0
IDDSTFP2A01063	A01- DTC ARAVALLI	AHAMEDABAD	2022-11-07	2022-11-07	2022-11-07	TB170	Valid	Detected	0	No	21	1.4*10(6)	No			RIF SENSITIVE / NOT DETECTED				2022-11-07	2022-11-07	0	3 ML	S-Salivary	positive	1+	2022-11-11	2022-11-11	0	positive	MTB		2022-11-11	2022-11-23	12	9.06	9.06	0.631	0.631	OV00273	MTB DETECTED	Direct (Sputum)	RESISTANT NOT DETECTED	RESISTANT NOT DETECTED	RESISTANT NOT DETECTED	RIF sen INH sen	2022-11-11	2022-11-15	2
IDDSTFP2A01064	A01- DTC ARAVALLI	AHAMEDABAD	2022-11-07	2022-11-07	2022-11-07	TB170	Valid	Detected	0	No	20	2.9*10(6)	No			RIF SENSITIVE / NOT DETECTED				2022-11-07	2022-11-07	0	5 ML	MP-Mucopurulent	positive	3+	2022-11-11	2022-11-11	0	positive	MTB		2022-11-11	2022-11-19	8	19	19	12.3	12.3	OV00273	MTB DETECTED	Direct (Sputum)	RESISTANT NOT DETECTED	RESISTANT NOT DETECTED	RESISTANT NOT DETECTED	RIF sen INH sen	2022-11-11	2022-11-15	2
IDDSTFP2A01065	A01- DTC ARAVALLI	AHAMEDABAD	2022-11-09	2022-11-09	2022-11-10	TB170	Valid	Detected	0	No	20.43	2.1*10(6)	No			RIF SENSITIVE / NOT DETECTED				2022-11-09	2022-11-09	0	5 ML	MP-Mucopurulent	positive	3+	2022-11-12	2022-11-12	0	positive	MTB		2022-11-12	2022-11-17	5	60	60	22.3	22.3	OV00273	MTB DETECTED	Direct (Sputum)	RESISTANT NOT DETECTED	RESISTANT NOT DETECTED	RESISTANT NOT DETECTED	RIF sen INH sen	2022-11-15	2022-11-17	0
IDDSTFP2A01067	A01- DTC ARAVALLI	AHAMEDABAD	2022-11-14	2022-11-14	2022-11-14	TB170	Valid	Detected	0	No	21.4	1.1*10(6)	No			RIF SENSITIVE / NOT DETECTED				2022-11-14	2022-11-14	0	5 ML	MP-Mucopurulent	positive	2+	2022-11-16	2022-11-16	0	positive	MTB		2022-11-16	2022-11-22	6	9.45	9.45	6.6	6.6	OV00273	MTB DETECTED	Direct (Sputum)	RESISTANT NOT DETECTED	RESISTANT NOT DETECTED	RESISTANT NOT DETECTED	RIF sen INH sen	2022-11-17	2022-11-21	2
IDDSTFP2A01078	A01- DTC ARAVALLI	AHAMEDABAD	2022-11-16	2022-11-16	2022-11-16	TB170	Valid	Detected	0	No	19.75	3.4*10(6)	No			RIF SENSITIVE / NOT DETECTED				2022-11-16	2022-11-16	0	5 ML	MP-Mucopurulent	positive	3+	2022-11-18	2022-11-18	0	positive	MTB		2022-11-18	2022-11-23	5	14.8	14.8	10.6	10.6	OV00273	MTB DETECTED	Direct (Sputum)	RESISTANT NOT DETECTED	RESISTANT NOT DETECTED	RESISTANT NOT DETECTED	RIF sen INH sen	2022-11-21	2022-11-23	0
IDDSTFP2A01082	A01- DTC ARAVALLI	AHAMEDABAD	2022-11-21	2022-11-21	2022-11-22	TB005	Valid	Detected	0	No	21.2	1.1*10(6)	No			RIF SENSITIVE / NOT DETECTED				2022-11-21	2022-11-21	0	5 ML	MP-Mucopurulent	positive	3+	2022-11-24	2022-11-24	0	positive	MTB		2022-11-24	2022-11-29	5	28.7	28.7	7.09	7.09	OV00273	MTB DETECTED	Direct (Sputum)	RESISTANT NOT DETECTED	RESISTANT NOT DETECTED	RESISTANT NOT DETECTED	RIF sen INH sen	2022-11-25	2022-11-29	2
IDDSTFP2A01083	A01- DTC ARAVALLI	AHAMEDABAD	2022-11-22	2022-11-22	2022-11-23	TB170	Valid	Detected	0	No	22.86	4.0*10(5)	No			RIF SENSITIVE / NOT DETECTED				2022-11-22	2022-11-22	0	5 ML	MP-Mucopurulent	positive	3+	2022-11-25	2022-11-25	0	negative			2022-11-25	2023-01-06	42	22.4	22.4	5.57	5.57	OV00273	MTB DETECTED	Direct (Sputum)	RESISTANT NOT DETECTED	RESISTANT NOT DETECTED	RESISTANT NOT DETECTED	RIF sen INH sen	2022-11-25	2022-11-29	2
IDDSTFP2A01084	A01- DTC ARAVALLI	AHAMEDABAD	2022-11-23	2022-11-23	2022-11-23	TB170	Valid	Detected	0	No	18.14	1.0*10(7)	No			RIF SENSITIVE / NOT DETECTED				2022-11-23	2022-11-23	0	5 ML	MP-Mucopurulent	positive	3+	2022-11-25	2022-11-25	0	positive	MTB		2022-11-25	2022-12-06	11	8.72	8.72	3.13	3.13	OV00273	MTB DETECTED	Direct (Sputum)	RESISTANT NOT DETECTED	RESISTANT NOT DETECTED	RESISTANT NOT DETECTED	RIF sen INH sen	2022-11-25	2022-11-29	2
IDDSTFP2A01101	A01- DTC ARAVALLI	AHAMEDABAD	2022-11-29	2022-11-29	2022-11-30	TB005	Valid	Detected	0	No	28	1.1*10(4)	No			RIF RESISTANT / DETECTED				2022-11-29	2022-11-29	0	5 ML	MP-Mucopurulent	positive	2+	2022-12-02	2022-12-02	0	positive	MTB		2022-12-02	2022-12-15	13	24	24	3.72	3.72	OV00273	MTB DETECTED	Direct (Sputum)	RESISTANT DETECTED	RESISTANT NOT DETECTED	RESISTANT DETECTED	RIF res INH res	2022-12-02	2022-12-06	2
IDDSTFP2A01102	A01- DTC ARAVALLI	AHAMEDABAD	2022-11-30	2022-11-30	2022-11-30	TB004	Valid	Detected	0	No	23.25	2.6*10(5)	No			RIF SENSITIVE / NOT DETECTED				2022-11-30	2022-11-30	0	5 ML	MP-Mucopurulent	positive	3+	2022-12-02	2022-12-02	0	positive	MTB		2022-12-02	2022-12-10	8	10.7	10.7	5.07	5.07	OV00273	MTB DETECTED	Direct (Sputum)	RESISTANT NOT DETECTED	RESISTANT NOT DETECTED	RESISTANT NOT DETECTED	RIF sen INH sen	2022-12-02	2022-12-06	2
IDDSTFP2A01104	A01- DTC ARAVALLI	AHAMEDABAD	2022-12-06	2022-12-06	2022-12-06	TB004	Valid	Detected	0	No	17.5	1.4*10(7)	No			RIF SENSITIVE / NOT DETECTED				2022-12-06	2022-12-06	0	5 ML	MP-Mucopurulent	positive	3+	2022-12-09	2022-12-09	0	positive	MTB		2022-12-09	2022-12-14	5	31.4	31.4	13.7	13.7	OV00273	MTB DETECTED	Direct (Sputum)	RESISTANT NOT DETECTED	RESISTANT NOT DETECTED	RESISTANT NOT DETECTED	RIF sen INH sen	2022-12-12	2022-12-14	0
IDDSTFP2A01105	A01- DTC ARAVALLI	AHAMEDABAD	2022-12-06	2022-12-06	2022-12-06	TB004	Valid	Detected	0	No	20.8	1.4*10(6)	No			RIF SENSITIVE / NOT DETECTED				2022-12-06	2022-12-06	0	5 ML	MP-Mucopurulent	positive	3+	2022-12-09	2022-12-09	0	positive	MTB		2022-12-09	2022-12-19	10	21.8	21.8	5.17	5.17	OV00273	MTB DETECTED	Direct (Sputum)	RESISTANT NOT DETECTED	RESISTANT DETECTED	RESISTANT NOT DETECTED	RIF sen INH res	2022-12-12	2022-12-14	0
IDDSTFP2A01106	A01- DTC ARAVALLI	AHAMEDABAD	2022-12-06	2022-12-06	2022-12-06	TB004	Valid	Detected	0	No	28	1.0*10(4)	No			RIF RESISTANT / DETECTED				2022-12-06	2022-12-06	0	5 ML	MP-Mucopurulent	positive	3+	2022-12-09	2022-12-09	0	positive	MTB		2022-12-09	2022-12-19	10	39.8	39.8	4.04	4.04	OV00273	MTB DETECTED	Direct (Sputum)	RESISTANT DETECTED	RESISTANT DETECTED	RESISTANT NOT DETECTED	RIF res INH res	2022-12-09	2022-12-13	2
IDDSTFP2A02006	A02 - DTC DAHOD	AHAMEDABAD	2022-09-26	2022-09-26	2022-09-26	TB169	Valid	Detected	0	No	22	8.7*10(5)	No			RIF SENSITIVE / NOT DETECTED				2022-09-26	2022-09-26	0	5 ML	MP-Mucopurulent	positive	3+	2022-09-28	2022-09-28	0	positive	MTB		2022-09-28	2022-10-04	6	2.22	2.22	3.25	3.25	OV00273	MTB DETECTED	Direct (Sputum)	RESISTANT NOT DETECTED	RESISTANT NOT DETECTED	RESISTANT NOT DETECTED	RIF sen INH sen	2022-09-29	2022-10-03	2
IDDSTFP2A02007	A02 - DTC DAHOD	AHAMEDABAD	2022-09-26	2022-09-26	2022-09-26	TB169	Valid	Detected	0	No	24.33	1.7*10(5)	No			RIF SENSITIVE / NOT DETECTED				2022-09-26	2022-09-26	0	4 ML	MP-Mucopurulent	positive	1+	2022-09-28	2022-09-28	0	positive	MTB		2022-09-28	2022-10-04	6	3.49	3.49	5.79	5.79	OV00273	MTB DETECTED	Direct (Sputum)	RESISTANT NOT DETECTED	RESISTANT NOT DETECTED	RESISTANT NOT DETECTED	RIF sen INH sen	2022-09-29	2022-10-03	2
IDDSTFP2A02023	A02 - DTC DAHOD	AHAMEDABAD	2022-09-28	2022-09-28	2022-09-29	TB169	Valid	Detected	0	No	21	1.8*10(6)	No			RIF RESISTANT / DETECTED				2022-09-28	2022-09-28	0	4 ML	MP-Mucopurulent	positive	2+	2022-10-04	2022-10-04	0	positive	MTB		2022-10-04	2022-10-15	11	45.1	45.1	2.35	2.35	OV00273	MTB DETECTED	Direct (Sputum)	RESISTANT DETECTED	RESISTANT DETECTED	RESISTANT NOT DETECTED	RIF res INH res	2022-10-06	2022-10-10	2
IDDSTFP2A02032	A02 - DTC DAHOD	AHAMEDABAD	2022-10-04	2022-10-06	2022-10-06	TB169	Valid	Detected	0	No	26.4	3.8*10(4)	No			RIF SENSITIVE / NOT DETECTED				2022-10-06	2022-10-06	0	5 ML	MP-Mucopurulent	positive	1+	2022-10-11	2022-10-11	0	positive	MTB		2022-10-11	2022-10-19	8	29.4	29.4	21.5	21.5	OV00273	MTB DETECTED	Direct (Sputum)	RESISTANT NOT DETECTED	RESISTANT NOT DETECTED	RESISTANT NOT DETECTED	RIF sen INH sen	2022-10-12	2022-10-14	0
IDDSTFP2A02033	A02 - DTC DAHOD	AHAMEDABAD	2022-10-05	2022-10-07	2022-10-07	TB169	Valid	Detected	0	No	15.5	9.0*10(7)	No			RIF SENSITIVE / NOT DETECTED				2022-10-07	2022-10-07	0	5 ML	MP-Mucopurulent	positive	3+	2022-10-11	2022-10-11	0	positive	MTB		2022-10-11	2022-10-19	8	24.1	24.1	11.8	11.8	OV00273	MTB DETECTED	Direct (Sputum)	RESISTANT INFERRED	RESISTANT DETECTED	RESISTANT NOT DETECTED	RIF inferred INH res	2022-10-12	2022-10-14	0
IDDSTFP2A02034	A02 - DTC DAHOD	AHAMEDABAD	2022-10-06	2022-10-07	2022-10-07	TB169	Valid	Detected	0	No	19.8	4.2*10(6)	No			RIF RESISTANT / DETECTED				2022-10-07	2022-10-07	0	5 ML	MP-Mucopurulent	positive	1+	2022-10-11	2022-10-11	0	positive	MTB		2022-10-11	2022-10-27	16	7.31	7.31	7.14	7.14	0V00273	MTB DETECTED	Direct (Sputum)	RESISTANT INFERRED	RESISTANT DETECTED	RESISTANT NOT DETECTED	RIF inferred INH res	2022-10-12	2022-10-14	0
IDDSTFP2A02035	A02 - DTC DAHOD	AHAMEDABAD	2022-10-04	2022-10-06	2022-10-06	TB169	Valid	Detected	0	No	22	8.7*10(5)	No			RIF SENSITIVE / NOT DETECTED				2022-10-06	2022-10-06	0	5 ML	MP-Mucopurulent	positive	2+	2022-10-11	2022-10-11	0	positive	MTB		2022-10-11	2022-10-21	10	13.4	13.4	19.6	19.6	OV00273	MTB DETECTED	Direct (Sputum)	RESISTANT NOT DETECTED	RESISTANT NOT DETECTED	RESISTANT NOT DETECTED	RIF sen INH sen	2022-10-12	2022-10-14	0
IDDSTFP2A02036	A02 - DTC DAHOD	AHAMEDABAD	2022-10-05	2022-10-07	2022-10-07	TB169	Valid	Detected	0	No	19.13	6.7*10(6)	No			RIF SENSITIVE / NOT DETECTED				2022-10-12	2022-10-12	0	5 ML	MP-Mucopurulent	positive	3+	2022-10-11	2022-10-11	0	positive	MTB		2022-10-11	2022-10-21	10	28.7	28.7	11.5	11.5	OV00273	MTB DETECTED	Direct (Sputum)	RESISTANT NOT DETECTED	RESISTANT NOT DETECTED	RESISTANT NOT DETECTED	RIF sen INH sen	2022-10-12	2022-10-14	0
IDDSTFP2A02037	A02 - DTC DAHOD	AHAMEDABAD	2022-10-10	2022-10-10	2022-10-11	TB169	Valid	Detected	0	No	21.5	1.2*10(6)	No			RIF SENSITIVE / NOT DETECTED				2022-10-10	2022-10-10	0	5 ML	MP-Mucopurulent	positive	1+	2022-10-13	2022-10-13	0	positive	MTB		2022-10-13	2022-10-29	16	46	46	3.43	3.43	OV00273	MTB DETECTED	Direct (Sputum)	RESISTANT NOT DETECTED	RESISTANT DETECTED	RESISTANT NOT DETECTED	RIF sen INH res	2022-10-14	2022-10-18	2
IDDSTFP2A02040	A02 - DTC DAHOD	AHAMEDABAD	2022-10-10	2022-10-10	2022-10-11	TB169	Valid	Detected	0	No	26.13	4.6*10(4)	No			RIF SENSITIVE / NOT DETECTED				2022-10-10	2022-10-10	0	5 ML	MP-Mucopurulent	positive	1+	2022-10-13	2022-10-13	0	negative			2022-10-13	2022-11-24	42	6.01	6.01	9.02	9.02	OV00273	MTB DETECTED	Direct (Sputum)	INDETERMINATE	INDETERMINATE	INDETERMINATE	Indeterminate	2022-10-14	2022-10-18	2
IDDSTFP2A02048	A02 - DTC DAHOD	AHAMEDABAD	2022-10-11	2022-10-12	2022-10-12	TB169	Valid	Detected	0	No	20.5	2.5*10(6)	No			RIF SENSITIVE / NOT DETECTED				2022-10-12	2022-10-12	0	5 ML	MP-Mucopurulent	positive	3+	2022-10-14	2022-10-14	0	positive	MTB		2022-10-14	2022-10-17	3	21.2	21.2	7.62	7.62	OV00273	MTB DETECTED	Direct (Sputum)	RESISTANT NOT DETECTED	RESISTANT NOT DETECTED	RESISTANT NOT DETECTED	RIF sen INH sen	2022-10-14	2022-10-18	2
IDDSTFP2A02054	A02 - DTC DAHOD	AHAMEDABAD	2022-10-31	2022-11-01	2022-11-01	TB004	Valid	Detected	0	No	19	4.9*10(6)	No			RIF SENSITIVE / NOT DETECTED				2022-11-01	2022-11-01	0	5 MP	MP-Mucopurulent	positive	1+	2022-11-03	2022-11-03	0	positive	MTB		2022-11-03	2022-11-12	9	53	53	2.9	2.9	OV00273	MTB DETECTED	Direct (Sputum)	RESISTANT NOT DETECTED	RESISTANT NOT DETECTED	RESISTANT NOT DETECTED	RIF sen INH sen	2022-11-04	2022-11-08	2
IDDSTFP2A02055	A02 - DTC DAHOD	AHAMEDABAD	2022-11-01	2022-11-02	2022-11-02	TB004	Valid	Detected	0	No	24.83	8.9*10(4)	No			RIF SENSITIVE / NOT DETECTED				2022-11-02	2022-11-02	0	5 ML	MP-Mucopurulent	positive	3+	2022-11-04	2022-11-04	0	positive	MTB		2022-11-04	2022-11-15	11	1.27	1.27	0.752	0.752	OV00273	MTB DETECTED	Direct (Sputum)	RESISTANT NOT DETECTED	RESISTANT DETECTED	RESISTANT NOT DETECTED	RIF sen INH res	2022-11-04	2022-11-08	2
IDDSTFP2A02056	A02 - DTC DAHOD	AHAMEDABAD	2022-11-01	2022-11-02	2022-11-02	TB004	Valid	Detected	0	No	20.83	1.4*10(6)	No			RIF SENSITIVE / NOT DETECTED				2022-11-02	2022-11-02	0	5 ML	MP-Mucopurulent	positive	3+	2022-11-04	2022-11-04	0	positive	MTB		2022-11-04	2022-11-08	4	25.9	25.9	5.22	5.22	OV00273	MTB DETECTED	Direct (Sputum)	RESISTANT NOT DETECTED	RESISTANT NOT DETECTED	RESISTANT NOT DETECTED	RIF sen INH sen	2022-11-04	2022-11-08	2
IDDSTFP2A02058	A02 - DTC DAHOD	AHAMEDABAD	2022-10-31	2022-11-02	2022-11-02	TB004	Valid	Detected	0	No	23.5	2.2*10(5)	No			RIF SENSITIVE / NOT DETECTED				2022-11-02	2022-11-02	0	3 ML	MP-Mucopurulent	positive	1+	2022-11-04	2022-11-04	0	positive	MTB		2022-11-04	2022-11-25	21	45.9	45.9	3.98	3.98	OV00273	MTB DETECTED	Direct (Sputum)	RESISTANT NOT DETECTED	RESISTANT NOT DETECTED	RESISTANT NOT DETECTED	RIF sen INH sen	2022-11-04	2022-11-08	2
IDDSTFP2A02066	A02 - DTC DAHOD	AHAMEDABAD	2022-11-09	2022-11-10	2022-11-10	TB004	Valid	Detected	0	No	24.19	1.4*10(5)	No			RIF SENSITIVE / NOT DETECTED				2022-11-10	2022-11-10	0	5 ML	MP-Mucopurulent	positive	3+	2022-11-12	2022-11-12	0	positive	MTB		2022-11-12	2022-11-17	5	17.5	17.5	6.29	6.29	OV00273	MTB DETECTED	Direct (Sputum)	RESISTANT NOT DETECTED	RESISTANT NOT DETECTED	RESISTANT NOT DETECTED	RIF sen INH sen	2022-11-15	2022-11-17	0
IDDSTFP2A02071	A02 - DTC DAHOD	AHAMEDABAD	2022-11-14	2022-11-15	2022-11-15	TB004	Valid	Detected	0	No	25.5	5.6*10(4)	No			RIF SENSITIVE / NOT DETECTED				2022-11-15	2022-11-15	0	4 ML	MP-Mucopurulent	positive	1+	2022-11-17	2022-11-17	0	positive	MTB		2022-11-17	2022-11-26	9	13	13	24.2	24.2	OV00273	MTB DETECTED	Direct (Sputum)	RESISTANT NOT DETECTED	RESISTANT NOT DETECTED	RESISTANT NOT DETECTED	RIF sen INH sen	2022-11-18	2022-11-22	2
IDDSTFP2A02073	A02 - DTC DAHOD	AHAMEDABAD	2022-11-14	2022-11-15	2022-11-15	TB004	Valid	Detected	0	No	23	3.1*10(5)	No			RIF SENSITIVE / NOT DETECTED				2022-11-15	2022-11-15	0	5 ML	MP-Mucopurulent	positive	1+	2022-11-18	2022-11-18	0	positive	MTB		2022-11-18	2022-11-25	7	4.98	4.98	9.01	9.01	OV00273	MTB DETECTED	Direct (Sputum)	RESISTANT NOT DETECTED	RESISTANT NOT DETECTED	RESISTANT NOT DETECTED	RIF sen INH sen	2022-11-18	2022-11-22	2
IDDSTFP2A02074	A02 - DTC DAHOD	AHAMEDABAD	2022-11-12	2022-11-14	2022-11-14	TB155	Valid	Detected	0	No	18.43	7.2*10(6)	No			RIF SENSITIVE / NOT DETECTED				2022-11-14	2022-11-14	0	5 ML	MP-Mucopurulent	positive	3+	2022-11-18	2022-11-18	0	positive	MTB		2022-11-18	2022-11-22	4	21.2	21.2	3.87	3.87	OV00273	MTB DETECTED	Direct (Sputum)	RESISTANT NOT DETECTED	RESISTANT NOT DETECTED	RESISTANT NOT DETECTED	RIF sen INH sen	2022-11-18	2022-11-22	2
IDDSTFP2A02077	A02 - DTC DAHOD	AHAMEDABAD	2022-11-14	2022-11-16	2022-11-16	TB004	Valid	Detected	0	No	23.3	2.5*10(5)	No			RIF SENSITIVE / NOT DETECTED				2022-11-16	2022-11-16	0	5 ML	MP-Mucopurulent	positive	3+	2022-11-18	2022-11-18	0	positive	MTB		2022-11-18	2022-11-23	5	9.91	9.91	16.9	16.9	OV00273	MTB DETECTED	Direct (Sputum)	RESISTANT NOT DETECTED	RESISTANT NOT DETECTED	RESISTANT NOT DETECTED	RIF sen INH sen	2022-11-18	2022-11-22	2
IDDSTFP2A02080	A02 - DTC DAHOD	AHAMEDABAD	2022-11-21	2022-11-22	2022-11-22	TB155	Valid	Detected	0	No	19.4	3.7*10(6)	No			RIF SENSITIVE / NOT DETECTED				2022-11-22	2022-11-22	0	5 ML	MP-Mucopurulent	positive	3+	2022-11-24	2022-11-24	0	positive	MTB		2022-11-24	2022-11-29	5	27.8	27.8	4.25	4.25	OV00273	MTB DETECTED	Direct (Sputum)	RESISTANT NOT DETECTED	RESISTANT NOT DETECTED	RESISTANT NOT DETECTED	RIF sen INH sen	2022-11-25	2022-11-29	2
IDDSTFP2A02090	A02 - DTC DAHOD	AHAMEDABAD	2022-11-21	2022-11-23	2022-11-23	TB155	Valid	Detected	0	No	27.57	1.4*10(4)	No			RIF SENSITIVE / NOT DETECTED				2022-11-23	2022-11-23	0	5 ML	S-Salivary	positive	2+	2022-11-25	2022-11-25	0	positive	MTB		2022-11-25	2022-12-02	7	1.88	1.88	4.69	4.69	OV00273	MTB DETECTED	Direct (Sputum)	RESISTANT NOT DETECTED	RESISTANT NOT DETECTED	RESISTANT NOT DETECTED	RIF sen INH sen	2022-11-28	2022-11-30	0
IDDSTFP2A02092	A02 - DTC DAHOD	AHAMEDABAD	2022-11-26	2022-11-28	2022-11-28	TB155	Valid	Detected	0	No	22.8	3.6*10(5)	No			RIF SENSITIVE / NOT DETECTED				2022-11-28	2022-11-28	0	3 ML	MP-Mucopurulent	positive	1+	2022-11-30	2022-11-30	0	positive	MTB		2022-11-30	2022-12-12	12	55	55	0.376	0.376	OV00273	MTB DETECTED	Direct (Sputum)	RESISTANT NOT DETECTED	RESISTANT NOT DETECTED	RESISTANT NOT DETECTED	RIF sen INH sen	2022-12-01	2022-12-05	2
IDDSTFP2A02093	A02 - DTC DAHOD	AHAMEDABAD	2022-11-26	2022-11-28	2022-11-28	TB155	Valid	Detected	0	No	24.33	1.3*10(5)	No			RIF RESISTANT / DETECTED				2022-11-28	2022-11-28	0	5 ML	MP-Mucopurulent	positive	3+	2022-11-30	2022-11-30	0	positive	MTB		2022-11-30	2022-12-06	6	1.03	1.03	1.26	1.26	OV00273	MTB DETECTED	Direct (Sputum)	RESISTANT INFERRED	RESISTANT INFERRED	RESISTANT NOT DETECTED	RIF inferred INH res	2022-12-01	2022-12-05	2
IDDSTFP2A02098	A02 - DTC DAHOD	AHAMEDABAD	2022-11-29	2022-11-30	2022-11-30	TB155	Valid	Detected	0	No	27.17	1.8*10(4)	No			RIF SENSITIVE / NOT DETECTED				2022-11-30	2022-11-30	0	5 ML	P-Purulent	positive	3+	2022-12-02	2022-12-02	0	positive	MTB		2022-12-02	2022-12-14	12	8.18	8.18	4.99	4.99	OV00273	MTB DETECTED	Direct (Sputum)	RESISTANT NOT DETECTED	RESISTANT NOT DETECTED	RESISTANT NOT DETECTED	RIF sen INH sen	2022-12-02	2022-12-06	2
IDDSTFP2A02099	A02 - DTC DAHOD	AHAMEDABAD	2022-11-29	2022-11-30	2022-11-30	TB004	Valid	Detected	0	No	25.17	7.0*10(4)	No			RIF SENSITIVE / NOT DETECTED				2022-11-30	2022-11-30	0	5 ML	MP-Mucopurulent	positive	1+	2022-12-02	2022-12-02	0	positive	MTB		2022-12-02	2022-12-14	12	9.69	9.69	2.74	2.74	OV00273	MTB DETECTED	Direct (Sputum)	RESISTANT NOT DETECTED	RESISTANT NOT DETECTED	RESISTANT NOT DETECTED	RIF sen INH sen	2022-12-02	2022-12-06	2
IDDSTFP2A02108	A02 - DTC DAHOD	AHAMEDABAD	2022-12-05	2022-12-07	2022-12-07	TB157	Valid	Detected	0	No	26	4.1*10(4)	No			RIF SENSITIVE / NOT DETECTED				2022-12-07	2022-12-07	0	3 ML	P-Purulent	positive	1+	2022-12-09	2022-12-09	0	negative			2022-12-09	2023-01-20	42	6.4	6.4	0.803	0.803	OV00273	MTB DETECTED	Direct (Sputum)	RESISTANT NOT DETECTED	RESISTANT NOT DETECTED	RESISTANT NOT DETECTED	RIF sen INH sen	2022-12-09	2022-12-13	2
IDDSTFP2A02109	A02 - DTC DAHOD	AHAMEDABAD	2022-12-05	2022-12-06	2022-12-06	TB157	Valid	Detected	0	No	28.4	7.6*10(3)	No			RIF SENSITIVE / NOT DETECTED				2022-12-06	2022-12-06	0	5 ML	MP-Mucopurulent	positive	3+	2022-12-09	2022-12-09	0	positive	MTB		2022-12-09	2022-12-14	5	5.4	5.4	2.64	2.64	OV00273	MTB DETECTED	Direct (Sputum)	RESISTANT NOT DETECTED	RESISTANT NOT DETECTED	RESISTANT NOT DETECTED	RIF sen INH sen	2022-12-09	2022-12-13	2
IDDSTFP2A03001	A03- BANASKANTHA Deesa taluka truenat site	AHAMEDABAD	2022-09-20	2022-09-20	2022-09-21	TB169	Valid	Detected	0	No	23.14	3.9*10(05)	No			RIF SENSITIVE / NOT DETECTED				2022-09-20	2022-09-20	0	5ml	MP-Mucopurulent	positive	3+	2022-09-26	2022-09-26	0	positive	MTB		2022-09-26	2022-10-21	25	NOT ENOUGH QUANTITY	NOT ENOUGH QUANTITY	4.96	4.96	OV00273	MTB DETECTED	Direct (Sputum)	RESISTANT NOT DETECTED	RESISTANT NOT DETECTED	RESISTANT NOT DETECTED	RIF sen INH sen	2022-09-27	2022-09-29	0
IDDSTFP2A03002	A03- BANASKANTHA Deesa taluka truenat site	AHAMEDABAD	2022-09-20	2022-09-20	2022-09-21	TB169	Valid	Detected	0	No	24.57	1.4*10(5)	No			RIF RESISTANT / DETECTED				2022-09-20	2022-09-20	0	5 ML	MP-Mucopurulent	positive	3+	2022-09-26	2022-09-26	0	positive	MTB		2022-09-26	2022-10-10	14	19.6	19.6	4.96	4.96	OV00273	MTB DETECTED	Direct (Sputum)	RESISTANT INFERRED	RESISTANT NOT DETECTED	RESISTANT NOT DETECTED	RIF inferred INH sen	2022-09-27	2022-09-29	0
IDDSTFP2A03003	A03- BANASKANTHA Deesa taluka truenat site	AHAMEDABAD	2022-09-20	2022-09-20	2022-09-21	TB169	Valid	Detected	0	No	19.6	4.8*10(6)	No			RIF SENSITIVE / NOT DETECTED				2022-09-20	2022-09-20	0	5ML	MP-Mucopurulent	positive	3+	2022-09-26	2022-09-26	0	positive	MTB		2022-09-26	2022-10-04	8	NOT ENOUGH QUANTITY	NOT ENOUGH QUANTITY	4.48	4.48	OV00273	MTB DETECTED	Direct (Sputum)	RESISTANT NOT DETECTED	RESISTANT NOT DETECTED	RESISTANT NOT DETECTED	RIF sen INH sen	2022-09-27	2022-09-29	0
IDDSTFP2A03004	A03- BANASKANTHA Deesa taluka truenat site	AHAMEDABAD	2022-09-26	2022-09-26	2022-09-26	TB169	Valid	Detected	0	No	21.75	1.0*10(6)	No			RIF SENSITIVE / NOT DETECTED				2022-09-26	2022-09-26	0	5 ML	MP-Mucopurulent	positive	2+	2022-09-28	2022-09-28	0	negative			2022-09-28	2022-11-09	42	2.65	2.65	1.19	1.19	OV00273	MTB DETECTED	Direct (Sputum)	RESISTANT NOT DETECTED	RESISTANT NOT DETECTED	RESISTANT NOT DETECTED	RIF sen INH sen	2022-09-28	2022-09-30	0
IDDSTFP2A03005	A03- BANASKANTHA Deesa taluka truenat site	AHAMEDABAD	2022-09-26	2022-09-26	2022-09-26	TB169	Valid	Detected	0	No	18.6	9.8*10(6)	No			RIF SENSITIVE / NOT DETECTED				2022-09-26	2022-09-26	0	4 ML	MP-Mucopurulent	positive	3+	2022-09-28	2022-09-28	0	positive	MTB		2022-09-28	2022-10-06	8	28.7	28.7	8.12	8.12	OV00273	MTB DETECTED	Direct (Sputum)	RESISTANT NOT DETECTED	RESISTANT NOT DETECTED	RESISTANT NOT DETECTED	RIF sen INH sen	2022-09-29	2022-10-03	2
IDDSTFP2A03008	A03- BANASKANTHA Deesa taluka truenat site	AHAMEDABAD	2022-09-27	2022-09-27	2022-09-27	TB169	Valid	Detected	0	No	16.5	4.4*10(7)	No			RIF SENSITIVE / NOT DETECTED				2022-09-27	2022-09-27	0	5 ML	MP-Mucopurulent	positive	3+	2022-09-29	2022-09-29	0	positive	MTB		2022-09-29	2022-10-10	11	16	16	3.29	3.29	OV00273	MTB DETECTED	Direct (Sputum)	RESISTANT NOT DETECTED	RESISTANT NOT DETECTED	RESISTANT NOT DETECTED	RIF sen INH sen	2022-09-30	2022-10-04	2
IDDSTFP2A03009	A03- BANASKANTHA Deesa taluka truenat site	AHAMEDABAD	2022-09-26	2022-09-26	2022-09-26	TB169	Valid	Detected	0	No	22.83	4.8*10(5)	No			RIF SENSITIVE / NOT DETECTED				2022-09-26	2022-09-26	0	5 ML	MP-Mucopurulent	positive	3+	2022-09-29	2022-09-29	0	negative			2022-09-29	2022-11-10	42	7.54	7.54	2.47	2.47	OV00273	MTB DETECTED	Direct (Sputum)	RESISTANT NOT DETECTED	RESISTANT NOT DETECTED	RESISTANT NOT DETECTED	RIF sen INH sen	2022-09-30	2022-10-04	2
IDDSTFP2A03010	A03- BANASKANTHA Deesa taluka truenat site	AHAMEDABAD	2022-09-27	2022-09-27	2022-09-27	TB169	Valid	Detected	0	No	15.5	9.0*10(7)	No			RIF SENSITIVE / NOT DETECTED				2022-09-27	2022-09-27	0	5ML	MP-Mucopurulent	positive	3+	2022-09-29	2022-09-29	0	positive	MTB		2022-09-29	2022-10-10	11	34.9	34.9	9.66	9.66	OV00273	MTB DETECTED	Direct (Sputum)	RESISTANT NOT DETECTED	RESISTANT NOT DETECTED	RESISTANT NOT DETECTED	RIF sen INH sen	2022-09-30	2022-10-04	2
IDDSTFP2A03011	A03- BANASKANTHA Deesa taluka truenat site	AHAMEDABAD	2022-09-27	2022-09-27	2022-09-27	TB169	Valid	Detected	0	No	16.67	3.9*10(7)	No			RIF SENSITIVE / NOT DETECTED				2022-09-27	2022-09-27	0	5ML	MP-Mucopurulent	positive	3+	2022-09-29	2022-09-29	0	positive	MTB		2022-09-29	2022-10-14	15	23.7	23.7	5.38	5.38	OV00273	MTB DETECTED	Direct (Sputum)	RESISTANT NOT DETECTED	RESISTANT NOT DETECTED	RESISTANT NOT DETECTED	RIF sen INH sen	2022-09-30	2022-10-04	2
IDDSTFP2A03014	A03- BANASKANTHA Deesa taluka truenat site	AHAMEDABAD	2022-09-27	2022-09-27	2022-09-28	TB169	Valid	Detected	0	No	20.33	2.9*10(6)	No			RIF SENSITIVE / NOT DETECTED				2022-09-28	2022-09-28	0	5ML	MP-Mucopurulent	positive	2+	2022-09-30	2022-09-30	0	positive	MTB		2022-09-30	2022-10-11	11	12.3	12.3	15.1	15.1	OV00273	MTB DETECTED	Direct (Sputum)	RESISTANT NOT DETECTED	RESISTANT NOT DETECTED	RESISTANT NOT DETECTED	RIF sen INH sen	2022-09-30	2022-10-04	2
IDDSTFP2A03015	A03- BANASKANTHA Deesa taluka truenat site	AHAMEDABAD	2022-09-27	2022-09-28	2022-09-28	TB169	Valid	Detected	0	No	17.13	2.8*10(7)	No			RIF SENSITIVE / NOT DETECTED				2022-09-28	2022-09-28	0	7 ml	MP-Mucopurulent	positive	3+	2022-09-30	2022-09-30	0	positive	MTB		2022-09-30	2022-10-13	13	29.9	29.9	1.98	1.98	OV00273	MTB DETECTED	Direct (Sputum)	RESISTANT NOT DETECTED	RESISTANT NOT DETECTED	RESISTANT NOT DETECTED	RIF sen INH sen	2022-09-30	2022-10-04	2
IDDSTFP2A03024	A03- BANASKANTHA Deesa taluka truenat site	AHAMEDABAD	2022-10-01	2022-10-03	2022-10-03	TB169	Valid	Detected	0	No	23	4.3*10(5)	No			RIF SENSITIVE / NOT DETECTED				2022-10-03	2022-10-03	0	4 ML	MP-Mucopurulent	positive	1+	2022-10-06	2022-10-06	0	positive	MTB		2022-10-06	2022-10-14	8	25.5	25.5	1.27	1.27	OV00273	MTB DETECTED	Direct (Sputum)	RESISTANT NOT DETECTED	RESISTANT NOT DETECTED	RESISTANT NOT DETECTED	RIF sen INH sen	2022-10-07	2022-10-11	2
IDDSTFP2A03025	A03- BANASKANTHA Deesa taluka truenat site	AHAMEDABAD	2022-10-03	2022-10-03	2022-10-03	TB169	Valid	Detected	0	No	18	1.5*10(7)	No			RIF SENSITIVE / NOT DETECTED				2022-10-03	2022-10-03	0	5 ML	MP-Mucopurulent	positive	3+	2022-10-06	2022-10-06	0	positive	MTB		2022-10-06	2022-10-11	5	NOT ENOUGH QUANTITY	NOT ENOUGH QUANTITY	8.61	8.61	OV00273	MTB DETECTED	Direct (Sputum)	RESISTANT NOT DETECTED	RESISTANT NOT DETECTED	RESISTANT NOT DETECTED	RIF sen INH sen	2022-10-07	2022-10-11	2
IDDSTFP2A03026	A03- BANASKANTHA Deesa taluka truenat site	AHAMEDABAD	2022-10-03	2022-10-03	2022-10-03	TB169	Valid	Detected	0	No	21.6	1.2*10(6)	No			RIF SENSITIVE / NOT DETECTED				2022-10-03	2022-10-03	0	5 ML	MP-Mucopurulent	positive	3+	2022-10-06	2022-10-06	0	positive	MTB		2022-10-06	2022-10-15	9	5.22	5.22	4.6	4.6	OV00273	MTB DETECTED	Direct (Sputum)	RESISTANT NOT DETECTED	RESISTANT NOT DETECTED	RESISTANT NOT DETECTED	RIF sen INH sen	2022-10-07	2022-10-11	2
IDDSTFP2A03029	A03- BANASKANTHA Deesa taluka truenat site	AHAMEDABAD	2022-10-07	2022-10-07	2022-10-07	TB169	Valid	Detected	0	No	18.14	1.4*10(7)	No			RIF SENSITIVE / NOT DETECTED				2022-10-07	2022-10-07	0	5 ML	MP-Mucopurulent	positive	3+	2022-10-11	2022-10-11	0	positive	MTB		2022-10-11	2022-11-20	40	7.48	7.48	8.51	8.51	OV00273	MTB DETECTED	Direct (Sputum)	RESISTANT NOT DETECTED	RESISTANT NOT DETECTED	RESISTANT NOT DETECTED	RIF sen INH sen	2022-10-12	2022-10-14	0
IDDSTFP2A03030	A03- BANASKANTHA Deesa taluka truenat site	AHAMEDABAD	2022-10-06	2022-10-06	2022-10-07	TB169	Valid	Detected	0	No	19.4	5.6*10(6)	No			RIF SENSITIVE / NOT DETECTED				2022-10-06	2022-10-06	0	3 ML	MP-Mucopurulent	positive	2+	2022-10-11	2022-10-11	0	negative			2022-10-11	2022-11-22	42	18.4	18.4	5.73	5.73	OV00273	MTB DETECTED	Direct (Sputum)	RESISTANT NOT DETECTED	RESISTANT NOT DETECTED	RESISTANT NOT DETECTED	RIF sen INH sen	2022-10-12	2022-10-14	0
IDDSTFP2A03031	A03- BANASKANTHA Deesa taluka truenat site	AHAMEDABAD	2022-10-06	2022-10-06	2022-10-07	TB169	Valid	Detected	0	No	15.33	1.0*10(8)	No			RIF SENSITIVE / NOT DETECTED				2022-10-06	2022-10-06	0	5 ML	MP-Mucopurulent	positive	3+	2022-10-11	2022-10-11	0	positive	MTB		2022-10-11	2022-10-27	16	49.6	49.6	5.27	5.27	OV00273	MTB DETECTED	Direct (Sputum)	RESISTANT NOT DETECTED	RESISTANT NOT DETECTED	RESISTANT NOT DETECTED	RIF sen INH sen	2022-10-12	2022-10-14	0
IDDSTFP2A03038	A03- BANASKANTHA Deesa taluka truenat site	AHAMEDABAD	2022-10-10	2022-10-10	2022-10-10	TB169	Valid	Detected	0	No	20	3.6*10(6)	No			RIF SENSITIVE / NOT DETECTED				2022-10-10	2022-10-10	0	5 ML	MP-Mucopurulent	positive	1+	2022-10-13	2022-10-13	0	positive	MTB		2022-10-13	2022-10-19	6	40.5	40.5	7.59	7.59	OV00273	MTB DETECTED	Direct (Sputum)	RESISTANT NOT DETECTED	RESISTANT NOT DETECTED	RESISTANT NOT DETECTED	RIF sen INH sen	2022-10-14	2022-10-18	2
IDDSTFP2A03039	A03- BANASKANTHA Deesa taluka truenat site	AHAMEDABAD	2022-10-10	2022-10-10	2022-10-10	TB169	Valid	Detected	0	No	20.5	2.5*10(6)	No			RIF SENSITIVE / NOT DETECTED				2022-10-10	2022-10-10	0	5 ML	MP-Mucopurulent	positive	2+	2022-10-13	2022-10-13	0	positive	MTB		2022-10-13	2022-10-27	14	8.19	8.19	2.11	2.11	OV00273	MTB DETECTED	Direct (Sputum)	RESISTANT NOT DETECTED	RESISTANT NOT DETECTED	RESISTANT DETECTED	RIF sen INH res	2022-10-14	2022-10-18	2
IDDSTFP2A03044	A03- BANASKANTHA Deesa taluka truenat site	AHAMEDABAD	2022-10-11	2022-10-11	2022-10-11	TB169	Valid	Detected	0	No	19.67	4.6*10(6)	No			RIF SENSITIVE / NOT DETECTED				2022-10-11	2022-10-11	0	4 ML	MP-Mucopurulent	positive	2+	2022-10-14	2022-10-14	0	positive	MTB		2022-10-14	2022-10-27	13	53	53	4.32	4.32	OV00273	MTB DETECTED	Direct (Sputum)	RESISTANT NOT DETECTED	RESISTANT NOT DETECTED	RESISTANT NOT DETECTED	RIF sen INH sen	2022-10-14	2022-10-18	2
IDDSTFP2A03045	A03- BANASKANTHA Deesa taluka truenat site	AHAMEDABAD	2022-10-11	2022-10-11	2022-10-11	TB169	Valid	Detected	0	No	18.75	8.8*10(6)	No			RIF SENSITIVE / NOT DETECTED				2022-10-11	2022-10-11	0	5 ML	MP-Mucopurulent	positive	3+	2022-10-14	2022-10-14	0	negative			2022-10-14	2022-11-25	42	51	51	13.7	13.7	OV00273	MTB DETECTED	Direct (Sputum)	RESISTANT NOT DETECTED	RESISTANT NOT DETECTED	RESISTANT NOT DETECTED	RIF sen INH sen	2022-10-14	2022-10-18	2
IDDSTFP2A03046	A03- BANASKANTHA Deesa taluka truenat site	AHAMEDABAD	2022-10-11	2022-10-11	2022-10-11	TB169	Valid	Detected	0	No	23	4.3*10(5)	No			RIF SENSITIVE / NOT DETECTED				2022-10-11	2022-10-11	0	5 ML	MP-Mucopurulent	positive	3+	2022-10-14	2022-10-14	0	positive	MTB		2022-10-14	2022-10-27	13	2.44	2.44	0.56	0.56	OV00273	MTB DETECTED	Direct (Sputum)	RESISTANT NOT DETECTED	RESISTANT NOT DETECTED	RESISTANT NOT DETECTED	RIF sen INH sen	2022-10-14	2022-10-18	2
IDDSTFP2A03047	A03- BANASKANTHA Deesa taluka truenat site	AHAMEDABAD	2022-10-11	2022-10-11	2022-10-11	TB169	Valid	Detected	0	No	22.5	6.1*10(5)	No			RIF SENSITIVE / NOT DETECTED				2022-10-11	2022-10-11	0	5 ML	MP-Mucopurulent	positive	2+	2022-10-14	2022-10-14	0	positive	MTB		2022-10-14	2022-10-31	17	19.9	19.9	9.54	9.54	OV00273	MTB DETECTED	Direct (Sputum)	RESISTANT NOT DETECTED	RESISTANT NOT DETECTED	RESISTANT NOT DETECTED	RIF sen INH sen	2022-10-14	2022-10-18	2
IDDSTFP2A03057	A03- BANASKANTHA Deesa taluka truenat site	AHAMEDABAD	2022-10-31	2022-11-01	2022-11-01	TB169	Valid	Detected	0	No	17.67	1.9*10(7)	No			RIF SENSITIVE / NOT DETECTED				2022-11-01	2022-11-01	0	5 ML	MP-Mucopurulent	positive	3+	2022-11-04	2022-11-04	0	positive	MTB		2022-11-04	2022-11-10	6	22	22	7.04	7.04	OV00273	MTB DETECTED	Direct (Sputum)	RESISTANT NOT DETECTED	RESISTANT NOT DETECTED	RESISTANT NOT DETECTED	RIF sen INH sen	2022-11-04	2022-11-08	2
IDDSTFP2A03062	A03- BANASKANTHA Deesa taluka truenat site	AHAMEDABAD	2022-11-05	2022-11-07	2022-11-07	TB169	Valid	Detected	0	No	22.29	7.1*10(5)	No			RIF SENSITIVE / NOT DETECTED				2022-11-07	2022-11-07	0	5 ML	MP-Mucopurulent	positive	1+	2022-11-10	2022-11-10	0	negative			2022-11-10	2022-12-22	42	59	59	12.3	12.3	OV00273	MTB DETECTED	Direct (Sputum)	RESISTANT NOT DETECTED	RESISTANT NOT DETECTED	RESISTANT NOT DETECTED	RIF sen INH sen	2022-11-11	2022-11-15	2
IDDSTFP2A03068	A03- BANASKANTHA Deesa taluka truenat site	AHAMEDABAD	2022-11-12	2022-11-14	2022-11-14	TB169	Valid	Detected	0	No	22.25	7.3*10(5)	No			RIF SENSITIVE / NOT DETECTED				2022-11-14	2022-11-14	0	5 ML	MP-Mucopurulent	positive	2+	2022-11-16	2022-11-16	0	positive	MTB		2022-11-16	2022-12-02	16	14.87	14.87	5.56	5.56	OV00273	MTB DETECTED	Direct (Sputum)	RESISTANT NOT DETECTED	RESISTANT NOT DETECTED	RESISTANT NOT DETECTED	RIF sen INH sen	2022-11-17	2022-11-21	2
IDDSTFP2A03070	A03- BANASKANTHA Deesa taluka truenat site	AHAMEDABAD	2022-11-14	2022-11-14	2022-11-14	TB169	Valid	Detected	0	No	22.43	6.4*10(5)	No			RIF SENSITIVE / NOT DETECTED				2022-11-14	2022-11-14	0	5 ML	MP-Mucopurulent	positive	1+	2022-11-16	2022-11-16	0	positive	MTB		2022-11-16	2022-12-02	16	37.3	37.3	3.84	3.84	OV00273	MTB DETECTED	Direct (Sputum)	RESISTANT NOT DETECTED	RESISTANT NOT DETECTED	RESISTANT NOT DETECTED	RIF sen INH sen	2022-11-17	2022-11-21	2
IDDSTFP2A03075	A03- BANASKANTHA Deesa taluka truenat site	AHAMEDABAD	2022-11-12	2022-11-14	2022-11-14	TB169	Valid	Detected	0	No	22.17	7.7*10(5)	No			RIF SENSITIVE / NOT DETECTED				2022-11-14	2022-11-14	0	5 ML	MP-Mucopurulent	positive	2+	2022-11-18	2022-11-18	0	negative			2022-11-18	2022-12-30	42	NOT ENOUGH QUANTITY	NOT ENOUGH QUANTITY	5.35	5.35	OV00273	MTB DETECTED	Direct (Sputum)	RESISTANT NOT DETECTED	RESISTANT NOT DETECTED	RESISTANT NOT DETECTED	RIF sen INH sen	2022-11-18	2022-11-22	2
IDDSTFP2A03076	A03- BANASKANTHA Deesa taluka truenat site	AHAMEDABAD	2022-11-15	2022-11-16	2022-11-16	TB169	Valid	Detected	0	No	22.17	7.7*10(5)	No			RIF SENSITIVE / NOT DETECTED				2022-11-16	2022-11-16	0	5 ML	MP-Mucopurulent	positive	3+	2022-11-18	2022-11-18	0	positive	MTB		2022-11-18	2022-11-22	4	42.8	42.8	11	11	OV00273	MTB DETECTED	Direct (Sputum)	RESISTANT NOT DETECTED	RESISTANT DETECTED	RESISTANT NOT DETECTED	RIF sen INH res	2022-11-18	2022-11-22	2
IDDSTFP2A03079	A03- BANASKANTHA Deesa taluka truenat site	AHAMEDABAD	2022-11-15	2022-11-16	2022-11-16	TB169	Valid	Detected	0	No	17.2	2.7*10(7)	No			RIF SENSITIVE / NOT DETECTED				2022-11-16	2022-11-16	0	4 ML	MP-Mucopurulent	positive	3+	2022-11-18	2022-11-18	0	positive	MTB		2022-11-18	2022-12-06	18	48.9	48.9	3.98	3.98	OV00273	MTB DETECTED	Direct (Sputum)	RESISTANT NOT DETECTED	RESISTANT NOT DETECTED	RESISTANT NOT DETECTED	RIF sen INH sen	2022-11-18	2022-11-22	2
IDDSTFP2A03085	A03- BANASKANTHA Deesa taluka truenat site	AHAMEDABAD	2022-11-22	2022-11-22	2022-11-23	TB169	Valid	Detected	0	No	23.22	3.7*10(5)	No			RIF SENSITIVE / NOT DETECTED				2022-11-22	2022-11-22	0	5 ML	MP-Mucopurulent	positive	2+	2022-11-25	2022-11-25	0	positive	MTB		2022-11-25	2022-12-06	11	11.5	11.5	2.08	2.08	OV00273	MTB DETECTED	Direct (Sputum)	RESISTANT NOT DETECTED	RESISTANT NOT DETECTED	RESISTANT NOT DETECTED	RIF sen INH sen	2022-11-25	2022-11-29	2
IDDSTFP2A03086	A03- BANASKANTHA Deesa taluka truenat site	AHAMEDABAD	2022-11-22	2022-11-22	2022-11-23	TB169	Valid	Detected	0	No	14.6	1.7*10(8)	No			RIF SENSITIVE / NOT DETECTED				2022-11-22	2022-11-22	0	5 ML	MP-Mucopurulent	positive	3+	2022-11-25	2022-11-25	0	positive	MTB		2022-11-25	2022-11-29	4	45.2	45.2	14	14	OV00273	MTB DETECTED	Direct (Sputum)	RESISTANT NOT DETECTED	RESISTANT NOT DETECTED	RESISTANT NOT DETECTED	RIF sen INH sen	2022-11-25	2022-11-29	2
IDDSTFP2A03087	A03- BANASKANTHA Deesa taluka truenat site	AHAMEDABAD	2022-11-22	2022-11-22	2022-11-23	TB169	Valid	Detected	0	No	21	1.8*10(6)	No			RIF SENSITIVE / NOT DETECTED				2022-11-22	2022-11-22	0	5 ML	MP-Mucopurulent	positive	2+	2022-11-25	2022-11-25	0	negative			2022-11-25	2023-01-06	42	40	40	4.87	4.87	OV00273	MTB DETECTED	Direct (Sputum)	RESISTANT NOT DETECTED	RESISTANT NOT DETECTED	RESISTANT NOT DETECTED	RIF sen INH sen	2022-11-25	2022-11-29	2
IDDSTFP2A03088	A03- BANASKANTHA Deesa taluka truenat site	AHAMEDABAD	2022-11-22	2022-11-22	2022-11-23	TB169	Valid	Detected	0	No	18.83	8.4*10(6)	No			RIF SENSITIVE / NOT DETECTED				2022-11-22	2022-11-22	0	5 ML	MP-Mucopurulent	positive	3+	2022-11-25	2022-11-25	0	positive	MTB		2022-11-25	2022-12-15	20	30.2	30.2	6.56	6.56	OV00273	MTB DETECTED	Direct (Sputum)	RESISTANT NOT DETECTED	RESISTANT NOT DETECTED	RESISTANT NOT DETECTED	RIF sen INH sen	2022-11-25	2022-11-29	2
IDDSTFP2A03089	A03- BANASKANTHA Deesa taluka truenat site	AHAMEDABAD	2022-11-22	2022-11-22	2022-11-23	TB169	Valid	Detected	0	No	21.29	1.4*10(6)	No			RIF SENSITIVE / NOT DETECTED				2022-11-22	2022-11-22	0	5 ML	P-Purulent	positive	3+	2022-11-25	2022-11-25	0	positive	MTB		2022-11-25	2022-12-02	7	24.3	24.3	11.2	11.2	OV00273	MTB DETECTED	Direct (Sputum)	RESISTANT NOT DETECTED	RESISTANT NOT DETECTED	RESISTANT NOT DETECTED	RIF sen INH sen	2022-11-25	2022-11-29	2
IDDSTFP2A03094	A03- BANASKANTHA Deesa taluka truenat site	AHAMEDABAD	2022-11-28	2022-11-28	2022-11-28	TB169	Valid	Detected	0	No	22.4	6.6*10(5)	No			RIF SENSITIVE / NOT DETECTED				2022-11-28	2022-11-28	0	5 ML	MP-Mucopurulent	positive	3+	2022-11-30	2022-11-30	0	positive	MTB		2022-11-30	2022-12-06	6	24.7	24.7	2.72	2.72	OV00273	MTB DETECTED	Direct (Sputum)	RESISTANT NOT DETECTED	RESISTANT NOT DETECTED	RESISTANT NOT DETECTED	RIF sen INH sen	2022-12-01	2022-12-05	2
IDDSTFP2A03097	A03- BANASKANTHA Deesa taluka truenat site	AHAMEDABAD	2022-11-29	2022-11-29	2022-11-29	TB169	Valid	Detected	0	No	27.8	1.4*10(4)	No			RIF SENSITIVE / NOT DETECTED				2022-11-29	2022-11-29	0	3 ML	S-Salivary	positive	1+	2022-12-02	2022-12-02	0	positive	MTB		2022-12-02	2022-12-12	10	16.5	16.5	1.06	1.06	OV00273	MTB DETECTED	Direct (Sputum)	RESISTANT NOT DETECTED	RESISTANT NOT DETECTED	RESISTANT NOT DETECTED	RIF sen INH sen	2022-12-02	2022-12-06	2
IDDSTFP2A03100	A03- BANASKANTHA Deesa taluka truenat site	AHAMEDABAD	2022-11-29	2022-11-29	2022-11-29	TB169	Valid	Detected	0	No	17.33	2.4*10(7)	No			RIF SENSITIVE / NOT DETECTED				2022-11-29	2022-11-29	0	3 ML	MP-Mucopurulent	positive	3+	2022-12-02	2022-12-02	0	positive	MTB		2022-12-02	2022-12-08	6	23.9	23.9	1.67	1.67	OV00273	MTB DETECTED	Direct (Sputum)	RESISTANT NOT DETECTED	RESISTANT NOT DETECTED	RESISTANT NOT DETECTED	RIF sen INH sen	2022-12-02	2022-12-06	2
IDDSTFP2A03107	A03- BANASKANTHA Deesa taluka truenat site	AHAMEDABAD	2022-12-06	2022-12-06	2022-12-06	TB185	Valid	Detected	0	No	23.8	1.9*10(5)	No			RIF SENSITIVE / NOT DETECTED				2022-12-06	2022-12-06	0	5 ML	MP-Mucopurulent	positive	3+	2022-12-09	2022-12-09	0	positive	MTB		2022-12-09	2022-12-30	21	14.1	14.1	5.88	5.88	OV00273	MTB DETECTED	Direct (Sputum)	RESISTANT NOT DETECTED	RESISTANT NOT DETECTED	RESISTANT NOT DETECTED	RIF sen INH sen	2022-12-09	2022-12-13	2
IDDSTFP2A03110	A03- BANASKANTHA Deesa taluka truenat site	AHAMEDABAD	2022-12-06	2022-12-06	2022-12-06	TB185	Valid	Detected	0	No	19.17	4.6*10(6)	No			RIF SENSITIVE / NOT DETECTED				2022-12-06	2022-12-06	0	5 ML	MP-Mucopurulent	positive	3+	2022-12-09	2022-12-09	0	positive	MTB		2022-12-09	2022-12-19	10	38.8	38.8	10.2	10.2	OV00273	MTB DETECTED	Direct (Sputum)	RESISTANT NOT DETECTED	RESISTANT NOT DETECTED	RESISTANT NOT DETECTED	RIF sen INH sen	2022-12-09	2022-12-13	2
IDDSTFP2B01014	B01- Captital hospital	BHUVANESHWAR	2022-10-15	2022-10-15	2022-10-17	009TB	Valid	Detected	0	No	23.14	4.3*10(5)	No			RIF SENSITIVE / NOT DETECTED				2022-10-15	2022-10-15	0	4 ml	MP-Mucopurulent	positive	3+	2022-10-21	2022-10-21	0	positive	MTB		2022-10-27	2022-11-06	10	6.52 ng/ul	0	4.44 ng/ul	0	OV00273	MTB DETECTED	Direct (Sputum)	RESISTANT NOT DETECTED	RESISTANT NOT DETECTED	RESISTANT NOT DETECTED	RIF sen INH sen	2022-10-24	2022-10-26	0
IDDSTFP2B01015	B01- Captital hospital	BHUVANESHWAR	2022-10-15	2022-10-15	2022-10-17	009TB	Valid	Detected	0	No	23.67	3.0*10(5)	No			RIF SENSITIVE / NOT DETECTED				2022-10-15	2022-10-15	0	5 ml	MP-Mucopurulent	positive	3+	2022-10-21	2022-10-21	0	negative			2022-10-27	2022-12-12	46	21.4 ng/ul	0	14.9 ng/ul	0	0V00273	MTB DETECTED	Direct (Sputum)	RESISTANT NOT DETECTED	RESISTANT NOT DETECTED	RESISTANT NOT DETECTED	RIF sen INH sen	2022-10-22	2022-10-26	2
IDDSTFP2B01031	B01- Captital hospital	BHUVANESHWAR	2022-10-19	2022-10-19	2022-10-21	009TB	Valid	Detected	0	No	28	7.3*10(5)	No			RIF SENSITIVE / NOT DETECTED				2022-10-19	2022-10-19	0	5 ml	MP-Mucopurulent	positive	3+	2022-10-26	2022-10-26	0	positive	MTB		2022-10-28	2022-11-06	9	3.29 ng/ul	0	1.20 ng/ul	0	OV00273	MTB DETECTED	Direct (Sputum)	RESISTANT NOT DETECTED	RESISTANT NOT DETECTED	RESISTANT NOT DETECTED	RIF sen INH sen	2022-10-26	2022-10-28	0
IDDSTFP2B01032	B01- Captital hospital	BHUVANESHWAR	2022-10-19	2022-10-19	2022-10-21	009TB	Valid	Detected	0	No	28.2	3.6*10(5)	No			RIF SENSITIVE / NOT DETECTED				2022-10-19	2022-10-19	0	4 ml	MP-Mucopurulent	negative		2022-10-26	2022-10-26	0	positive	MTB		2022-10-27	2022-11-05	9	4.1ng/ul	0	9.50 ng/ul	0	OV00273	MTB DETECTED	Direct (Sputum)	RESISTANT NOT DETECTED	RESISTANT NOT DETECTED	RESISTANT NOT DETECTED	RIF sen INH sen	2022-10-21	2022-10-23	0
IDDSTFP2B01033	B01- Captital hospital	BHUVANESHWAR	2022-10-28	2022-10-28	2022-10-31	009TB	Valid	Detected	0	No	21.33	1.5*10(6)	No			RIF SENSITIVE / NOT DETECTED				2022-10-28	2022-10-28	0	5 ml	S-Salivary	positive	3+	2022-11-04	2022-11-04	0	positive	MTB		2022-11-18	2022-11-25	7	18.5 ng/ul	0	18.1ng/ul	0	OV00273	MTB DETECTED	Direct (Sputum)	RESISTANT NOT DETECTED	RESISTANT NOT DETECTED	RESISTANT NOT DETECTED	RIF sen INH sen	2022-11-07	2022-11-09	0
IDDSTFP2B01034	B01- Captital hospital	BHUVANESHWAR	2022-10-28	2022-10-28	2022-10-31	009TB	Valid	Not Detected	0	No	24.33	1.7*10(5)	No			RIF SENSITIVE / NOT DETECTED				2022-10-28	2022-10-28	0	5 ml	MP-Mucopurulent	positive	2+	2022-11-04	2022-11-04	0	positive	MTB		2022-11-18	2022-12-03	15	4.56 ng/ul	0	1.14 ng/ul	0	OV00273	MTB DETECTED	Direct (Sputum)	RESISTANT NOT DETECTED	RESISTANT NOT DETECTED	RESISTANT NOT DETECTED	RIF sen INH sen	2022-11-07	2022-11-09	0
IDDSTFP2B01035	B01- Captital hospital	BHUVANESHWAR	2022-10-28	2022-10-28	2022-10-31	009TB	Valid	Detected	0	No	25	1.1*10(5)	No			RIF SENSITIVE / NOT DETECTED				2022-10-28	2022-10-28	0	5 ml	S-Salivary	positive	3+	2022-11-04	2022-11-04	0	positive	MTB		2022-11-18	2022-12-06	18	2.14 ng/ul	0	12.3 ng/ul	0	OV00273	MTB DETECTED	Direct (Sputum)	RESISTANT NOT DETECTED	RESISTANT NOT DETECTED	RESISTANT NOT DETECTED	RIF sen INH sen	2022-11-07	2022-11-09	0
IDDSTFP2B01055	B01- Captital hospital	BHUVANESHWAR	2022-11-02	2022-11-02	2022-11-03	009TB	Valid	Detected	0	No	21.43	9.9*10(5)	No			RIF SENSITIVE / NOT DETECTED				2022-11-02	2022-11-02	0	5 ml	MP-Mucopurulent	positive	3+	2022-11-11	2022-11-11	0	positive	MTB		2022-11-18	2022-11-30	12	4.2 ng/ul	0	3.90 ng/ul	0	OV00273	MTB DETECTED	Direct (Sputum)	RESISTANT NOT DETECTED	RESISTANT NOT DETECTED	RESISTANT NOT DETECTED	RIF sen INH sen	2022-11-14	2022-11-16	0
IDDSTFP2B01056	B02- City hospital	BHUVANESHWAR	2022-11-02	2022-11-02	2022-11-03	009TB	Valid	Detected	0	No	24.6	1.1*10(5)	No			RIF SENSITIVE / NOT DETECTED				2022-11-02	2022-11-02	0	5 ml	S-Salivary	positive	3+	2022-11-07	2022-11-07	0	positive	MTB		2022-11-18	2022-11-30	12	3.9 ng/ul	0	1.47 ng/ul	0	OV00273	MTB DETECTED	Direct (Sputum)	RESISTANT NOT DETECTED	RESISTANT NOT DETECTED	RESISTANT NOT DETECTED	RIF sen INH sen	2022-11-08	2022-11-10	0
IDDSTFP2B01070	B01- Captital hospital	BHUVANESHWAR	2022-11-03	2022-11-03	2022-11-07	009TB	Valid	Detected	0	No	26.33	3.3*10(5)	No			RIF SENSITIVE / NOT DETECTED				2022-11-04	2022-11-04	0	5 ml	MP-Mucopurulent	positive	1+	2022-11-11	2022-11-11	0	positive	MTB		2022-11-21	2022-11-30	9	6.50 ng/ul	0	3.2 ng/ul	0	OV00273	MTB DETECTED	Direct (Sputum)	RESISTANT NOT DETECTED	RESISTANT NOT DETECTED	RESISTANT NOT DETECTED	RIF sen INH sen	2022-11-11	2022-11-15	2
IDDSTFP2B01071	B01- Captital hospital	BHUVANESHWAR	2022-11-05	2022-11-05	2022-11-07	009TB	Valid	Detected	0	No	22	6.7*10(5)	No			RIF SENSITIVE / NOT DETECTED				2022-11-05	2022-11-05	0	4 ml	MP-Mucopurulent	positive	2+	2022-11-11	2022-11-11	0	positive	MTB		2022-11-21	2022-12-02	11	13.1 ng/ul	0	4.4 ng/ul	0	OV00273	MTB DETECTED	Direct (Sputum)	RESISTANT NOT DETECTED	RESISTANT NOT DETECTED	RESISTANT NOT DETECTED	RIF sen INH sen	2022-11-11	2022-11-15	2
IDDSTFP2B01072	B01- Captital hospital	BHUVANESHWAR	2022-11-03	2022-11-03	2022-11-07	009TB	Valid	Detected	0	No	26.33	3.3*10(5)	No			RIF RESISTANT / DETECTED				2022-11-04	2022-11-04	0	5 ml	MP-Mucopurulent	positive	2+	2022-11-11	2022-11-11	0	positive	MTB		2022-11-21	2022-11-21	0	1.65 ng/ul	0	2.3ng/ul	0	OV00273	MTB DETECTED	Direct (Sputum)	RESISTANT NOT DETECTED	RESISTANT NOT DETECTED	RESISTANT NOT DETECTED	RIF sen INH sen	2022-11-11	2022-11-15	2
IDDSTFP2B01073	B01- Captital hospital	BHUVANESHWAR	2022-11-09	2022-11-09	2022-11-14	009TB	Valid	Detected	0	No	21.67	8.4*10(5)	No			RIF SENSITIVE / NOT DETECTED				2022-11-11	2022-11-11	0	4 ml	S-Salivary	negative		2022-11-16	2022-11-16	0	positive	MTB		2022-11-18	2022-12-01	13	2.92 ng/ul	0	1.39 ng/ul	0	OV00273	MTB DETECTED	Direct (Sputum)	RESISTANT NOT DETECTED	RESISTANT NOT DETECTED	RESISTANT NOT DETECTED	RIF sen INH sen	2022-11-17	2022-11-21	2
IDDSTFP2B01074	B01- Captital hospital	BHUVANESHWAR	2022-11-12	2022-11-12	2022-11-16	009TB	Valid	Detected	0	No	27.33	1.7*10(4)	No			RIF SENSITIVE / NOT DETECTED				2022-11-12	2022-11-12	0	5 ml	MP-Mucopurulent	positive	3+	2022-11-18	2022-11-18	0	positive	MTB		2022-12-19	2023-01-03	15	4.84 ng/ul	0	4.12 ng/ul	0	OV00273	MTB DETECTED	Direct (Sputum)	RESISTANT NOT DETECTED	RESISTANT NOT DETECTED	RESISTANT NOT DETECTED	RIF sen INH sen	2022-11-21	2022-11-23	0
IDDSTFP2B01075	B01- Captital hospital	BHUVANESHWAR	2022-11-16	2022-11-16	2022-11-22	009TB	Valid	Detected	0	No	24.25	1.4*10(5)	No			RIF SENSITIVE / NOT DETECTED				2022-11-16	2022-11-16	0	5 ml	MP-Mucopurulent	positive	1+	2022-11-24	2022-11-24	0	positive	MTB		2022-12-06	2022-12-21	15	1.55 ng/ul	0	5.2 ng/ul	0	OV00273	MTB DETECTED	Direct (Sputum)	RESISTANT NOT DETECTED	RESISTANT NOT DETECTED	RESISTANT NOT DETECTED	RIF sen INH sen	2022-11-25	2022-11-29	2
IDDSTFP2B01076	B01- Captital hospital	BHUVANESHWAR	2022-11-17	2022-11-17	2022-11-22	009TB	Valid	Detected	0	No	29.29	4.3*10(5)	No			RIF SENSITIVE / NOT DETECTED				2022-11-17	2022-11-17	0	5 ml	MP-Mucopurulent	positive	1+	2022-11-24	2022-11-24	0	positive	MTB		2022-12-06	2022-12-19	13	12.5 ng/ul	0	4.72 ng/ul	0	OV00273	MTB DETECTED	Direct (Sputum)	RESISTANT NOT DETECTED	RESISTANT NOT DETECTED	RESISTANT NOT DETECTED	RIF sen INH sen	2022-11-25	2022-11-29	2
IDDSTFP2B01077	B01- Captital hospital	BHUVANESHWAR	2022-11-17	2022-11-17	2022-11-22	009TB	Valid	Detected	0	No	22.8	3.8*10(5)	No			RIF SENSITIVE / NOT DETECTED				2022-11-17	2022-11-17	0	5 ml	MP-Mucopurulent	positive	1+	2022-11-24	2022-11-24	0	positive	MTB		2022-12-06	2022-12-18	12	16.4 ng/ul	0	4.60 ng/ul	0	OV00273	MTB DETECTED	Direct (Sputum)	RESISTANT NOT DETECTED	RESISTANT NOT DETECTED	RESISTANT NOT DETECTED	RIF sen INH sen	2022-11-25	2022-11-29	2
IDDSTFP2B01079	B01- Captital hospital	BHUVANESHWAR	2022-11-18	2022-11-18	2022-11-22	009TB	Valid	Detected	0	No	28.4	8.0*10(5)	No			RIF SENSITIVE / NOT DETECTED				2022-11-18	2022-11-18	0	5 ml	MP-Mucopurulent	positive	1+	2022-11-24	2022-11-24	0	positive	MTB		2022-12-06	2022-12-20	14	5.62 ng/ul	0	2.12 ng/ul	0	OV00273	MTB DETECTED	Direct (Sputum)	RESISTANT NOT DETECTED	RESISTANT NOT DETECTED	RESISTANT NOT DETECTED	RIF sen INH sen	2022-11-25	2022-11-29	2
IDDSTFP2B01080	B01- Captital hospital	BHUVANESHWAR	2022-11-18	2022-11-18	2022-11-22	009TB	Valid	Detected	0	No	26.22	3.6*10(4)	No			RIF SENSITIVE / NOT DETECTED				2022-11-18	2022-11-18	0	5 ml	MP-Mucopurulent	positive	1+	2022-11-24	2022-11-24	0	positive	MTB		2022-12-06	2022-12-19	13	5.04 ng/ul	0	8.36 ng/ul	0	OV00273	MTB DETECTED	Direct (Sputum)	RESISTANT NOT DETECTED	RESISTANT NOT DETECTED	RESISTANT NOT DETECTED	RIF sen INH sen	2022-11-24	2022-11-28	2
IDDSTFP2B01081	B01- Captital hospital	BHUVANESHWAR	2022-11-22	2022-11-22	2022-11-28	UAC328	Valid	Detected	0	No	24.17	1.5*10(5)	No			RIF SENSITIVE / NOT DETECTED				2022-11-22	2022-11-22	0	5 ml	MP-Mucopurulent	negative		2022-11-30	2022-11-30	0	positive	Others		2022-12-21	2023-02-07	48	5.92 ng/ul	0	0	0	OV00273	MTB DETECTED	Direct (Sputum)	RESISTANT NOT DETECTED	RESISTANT NOT DETECTED	RESISTANT NOT DETECTED	RIF sen INH sen	2022-11-30	2022-12-02	0
IDDSTFP2B01082	B01- Captital hospital	BHUVANESHWAR	2022-11-22	2022-11-22	2022-11-28	UAC328	Valid	Detected	0	No	26.11	3.9*10(4)	No			RIF SENSITIVE / NOT DETECTED				2022-11-22	2022-11-22	0	5ml	S-Salivary	positive	2+	2022-11-30	2022-11-30	0	positive	MTB		2022-12-06	2022-12-14	8	0.634 ng/ul	0	8.78 ng/ul	0	OV00273	MTB DETECTED	Direct (Sputum)	RESISTANT NOT DETECTED	RESISTANT NOT DETECTED	RESISTANT NOT DETECTED	RIF sen INH sen	2022-11-30	2022-12-02	0
IDDSTFP2B01083	B01- Captital hospital	BHUVANESHWAR	2022-11-22	2022-11-22	2022-11-28	UCA328	Valid	Detected	0	No	26.3	3.3*10(4)	No			RIF SENSITIVE / NOT DETECTED				2022-11-22	2022-11-22	0	5 ml	MP-Mucopurulent	negative		2022-11-30	2022-11-30	0	positive	MTB		2022-12-01	2022-12-12	11	2.42 ng/ul	0	1.98 ng/ul	0	OV00273	MTB DETECTED	Direct (Sputum)	RESISTANT NOT DETECTED	RESISTANT NOT DETECTED	RESISTANT NOT DETECTED	RIF sen INH sen	2022-12-01	2022-12-05	2
IDDSTFP2B01084	B01- Captital hospital	BHUVANESHWAR	2022-11-24	2022-11-24	2022-11-28	UCA328	Valid	Detected	0	No	23.4	2.5*10(5)	No			RIF SENSITIVE / NOT DETECTED				2022-11-24	2022-11-24	0	5 ml	MP-Mucopurulent	positive	3+	2022-11-30	2022-11-30	0	positive	MTB		2022-12-06	2022-12-13	7	1.99 ng/ul	0	8.26 ng/ul	0	OV00273	MTB DETECTED	Direct (Sputum)	RESISTANT NOT DETECTED	RESISTANT NOT DETECTED	RESISTANT NOT DETECTED	RIF sen INH sen	2022-12-01	2022-12-05	2
IDDSTFP2B01085	B01- Captital hospital	BHUVANESHWAR	2022-11-24	2022-11-24	2022-11-28	UAC328	Valid	Detected	0	No	34	1.7*10(5)	No			RIF SENSITIVE / NOT DETECTED				2022-11-24	2022-11-24	0	5 ml	MP-Mucopurulent	negative		2022-11-30	2022-11-30	0	negative			2022-12-01	2023-01-27	57	0.278 ng/ul	0		0	OV00273	MTB DETECTED	Direct (Sputum)	RESISTANT NOT DETECTED	RESISTANT NOT DETECTED	RESISTANT NOT DETECTED	RIF sen INH sen	2022-12-02	2022-12-06	2
IDDSTFP2B01086	B01- Captital hospital	BHUVANESHWAR	2022-11-24	2022-11-24	2022-11-28	UCA328	Valid	Detected	0	No	29	5.3*10(5)	No			RIF SENSITIVE / NOT DETECTED				2022-11-24	2022-11-24	0	5 ml	MP-Mucopurulent	positive	1+	2022-11-30	2022-11-30	0	positive	MTB		2022-12-06	2022-12-14	8	12.2 ng/ul	0	28.6ng/ul	0	OV00273	MTB DETECTED	Direct (Sputum)	RESISTANT NOT DETECTED	RESISTANT NOT DETECTED	RESISTANT NOT DETECTED	RIF sen INH sen	2022-12-02	2022-12-06	2
IDDSTFP2B01088	B01- Captital hospital	BHUVANESHWAR	2022-11-28	2022-11-28	2022-12-05	UCA 328	Valid	Detected	0	No	27.5	1.5*10(5)	No			RIF SENSITIVE / NOT DETECTED				2022-11-26	2022-11-26	0	5 ml	MP-Mucopurulent	positive	scanty	2022-12-08	2022-12-08	0	positive	MTB		2022-12-19	2022-12-30	11	4.9 ng/ul	0	6.24 ng/ul	0	OV00273	MTB DETECTED	Direct (Sputum)	RESISTANT NOT DETECTED	RESISTANT NOT DETECTED	RESISTANT NOT DETECTED	RIF sen INH sen	2022-12-09	2022-12-13	2
IDDSTFP2B01089	B01- Captital hospital	BHUVANESHWAR	2022-12-10	2022-12-10	2022-12-12	009TB	Valid	Detected	0	No	23.14	3.0*10(5)	No			RIF SENSITIVE / NOT DETECTED				2022-11-26	2022-11-26	0	4ml	MP-Mucopurulent	positive	2+	2022-12-13	2022-12-13	0	positive	MTB		2022-12-16	2023-01-02	17	37.6 ng/ul	0	3.72 ng/ul	0	OV00273	MTB DETECTED	Direct (Sputum)	RESISTANT NOT DETECTED	RESISTANT NOT DETECTED	RESISTANT NOT DETECTED	RIF sen INH sen	2022-12-14	2022-12-16	0
IDDSTFP2B01090	B01- Captital hospital	BHUVANESHWAR	2022-12-10	2022-12-10	2022-12-12	009TB	Valid	Detected	0	No	23.14	3.0*10(5)	No			RIF SENSITIVE / NOT DETECTED				2022-11-26	2022-11-26	0	5 ml	MP-Mucopurulent	positive	3+	2022-12-13	2022-12-13	0	positive	MTB		2022-12-19	2022-12-26	7	6.82 ng/ul	0	0.576 ng/ul	0	OV00273	MTB DETECTED	Direct (Sputum)	RESISTANT NOT DETECTED	RESISTANT NOT DETECTED	RESISTANT NOT DETECTED	RIF sen INH sen	2022-12-14	2022-12-16	0
IDDSTFP2B01091	B01- Captital hospital	BHUVANESHWAR	2022-12-14	2022-12-14	2022-12-20	009TB	Valid	Detected	0	No	26	4.2*10(4)	No			RIF SENSITIVE / NOT DETECTED				2022-12-14	2022-12-14	0	5 ml	MP-Mucopurulent	positive	3+	2022-12-22	2022-12-22	0	positive	MTB		2022-12-30	2023-01-07	8	0.9 ng/ul	0	13.2ng ul	0	OV00273	MTB DETECTED	Direct (Sputum)	RESISTANT NOT DETECTED	RESISTANT NOT DETECTED	RESISTANT NOT DETECTED	RIF sen INH sen	2022-12-23	2022-12-27	2
IDDSTFP2B01093	B01- Captital hospital	BHUVANESHWAR	2022-12-15	2022-12-15	2022-12-20	009TB	Valid	Detected	0	No	21.5	9.4*10(5)	No			RIF SENSITIVE / NOT DETECTED				2022-12-15	2022-12-15	0	5 ml	MP-Mucopurulent	positive	3+	2022-12-22	2022-12-22	0	positive	MTB		2022-12-30	2023-01-06	7	4.78 ng/ul	0	4.72 ng/ul	0	OV00273	MTB DETECTED	Direct (Sputum)	RESISTANT NOT DETECTED	RESISTANT NOT DETECTED	RESISTANT NOT DETECTED	RIF sen INH sen	2022-12-23	2022-12-27	2
IDDSTFP2B01094	B01- Captital hospital	BHUVANESHWAR	2022-12-15	2022-12-15	2022-12-20	009TB	Valid	Detected	0	No	22	6.7*10(5)	No			RIF SENSITIVE / NOT DETECTED				2022-12-15	2022-12-15	0	5 ml	MP-Mucopurulent	positive	3+	2022-12-22	2022-12-22	0	positive	MTB		2022-12-30	2023-01-07	8	0.222 ng/ul	0	3.54ng/ul	0	OV00273	MTB DETECTED	Direct (Sputum)	RESISTANT NOT DETECTED	RESISTANT NOT DETECTED	RESISTANT NOT DETECTED	RIF sen INH sen	2022-12-23	2022-12-27	2
IDDSTFP2B01095	B01- Captital hospital	BHUVANESHWAR	2022-12-23	2022-12-23	2022-10-27	00QTB	Valid	Detected	0	No	30.29	2.2*10(4)	No			RIF SENSITIVE / NOT DETECTED				2022-12-23	2022-12-23	0	5 ml	MP-Mucopurulent	positive	1+	2022-12-29	2022-12-29	0	positive	MTB		2023-01-03	2023-01-13	10	2.28ng/ul	0	1.9 ng/ul	0	OV00273	MTB DETECTED	Direct (Sputum)	RESISTANT NOT DETECTED	RESISTANT NOT DETECTED	RESISTANT NOT DETECTED	RIF sen INH sen	2023-01-04	2023-01-06	0
IDDSTFP2B01096	B01- Captital hospital	BHUVANESHWAR	2023-01-20	2023-01-20	2023-01-25	TB200	Valid	Detected	0	No	27.75	1.3*10(4)	No			RIF SENSITIVE / NOT DETECTED				2023-01-20	2023-01-20	0	5 ml	MP-Mucopurulent	negative		2023-01-26	2023-01-26	0	negative			2023-01-25	2023-03-21	55	17.8 ng/ul	0	0	0	OV00273	MTB DETECTED	Direct (Sputum)	RESISTANT NOT DETECTED	RESISTANT NOT DETECTED	RESISTANT NOT DETECTED	RIF sen INH sen	2023-01-25	2023-01-27	0
IDDSTFP2B01098	B01- Captital hospital	BHUVANESHWAR	2023-02-06	2023-02-07	2023-02-10	TB009	Valid	Detected	0	No	22	6.9*10(5)	No			RIF SENSITIVE / NOT DETECTED				2023-02-10	2023-02-10	0	5 ML	MP-Mucopurulent	positive	1+	2023-02-13	2023-02-14	1	positive	Others		2023-02-20	2023-02-28	8	10.5 ng/ul	0	1.32ng/ul	0	OV00273	MTB DETECTED	Direct (Sputum)	RESISTANT NOT DETECTED	RESISTANT NOT DETECTED	RESISTANT NOT DETECTED	RIF sen INH sen	2023-02-15	2023-02-17	0
IDDSTFP2B01099	B01- Captital hospital	BHUVANESHWAR	2023-02-08	2023-02-10	2023-02-10	TB009	Valid	Detected	0	No	24	1.7*10(5)	No			RIF SENSITIVE / NOT DETECTED				2023-02-10	2023-02-10	0	5 ml	MP-Mucopurulent	positive	3+	2023-02-13	2023-02-14	1	positive	MTB		2023-02-20	2023-03-07	15	13.6 ng/ul	0	21.4 ng/ul	0	OV00273	MTB DETECTED	Direct (Sputum)	RESISTANT NOT DETECTED	RESISTANT NOT DETECTED	RESISTANT DETECTED	RIF sen INH res	2023-02-14	2023-02-16	0
IDDSTFP2B01101	B01- Captital hospital	BHUVANESHWAR	2023-02-08	2023-02-10	2023-02-14	TB009	Valid	Detected	0	No	22.5	4.9*10(5)	No			RIF SENSITIVE / NOT DETECTED				2023-02-14	2023-02-14	0	5 ml	MP-Mucopurulent	positive	3+	2023-02-14	2023-02-16	2	positive	MTB		2023-02-20	2023-02-27	7	10.7 ng/ul	0	0.822ng/ul	0	OV00273	MTB DETECTED	Direct (Sputum)	RESISTANT NOT DETECTED	RESISTANT NOT DETECTED	RESISTANT NOT DETECTED	RIF sen INH sen	2023-02-15	2023-02-17	0
IDDSTFP2B01102	B01- Captital hospital	BHUVANESHWAR	2023-02-23	2023-02-23	2023-02-24	TB190	Valid	Detected	None	No	19.22	5.4*10(06)	No			RIF SENSITIVE / NOT DETECTED				2023-02-23	2023-02-23	0	5 ml	MP-Mucopurulent	positive	1+	2023-02-24	2023-02-28	4	positive	MTB		2023-03-06	2023-03-15	9	28.4 ng/ul	0	18.2ng/ul	0	OV00273	MTB DETECTED	Direct (Sputum)	RESISTANT NOT DETECTED	RESISTANT NOT DETECTED	RESISTANT NOT DETECTED	RIF sen INH sen	2023-02-27	2023-03-01	0
IDDSTFP2B01103	B01- Captital hospital	BHUVANESHWAR	2023-02-23	2023-02-23	2023-02-24	TB 190	Valid	Detected	None	No	21.14	1.4*10(06)	No			RIF SENSITIVE / NOT DETECTED				2023-02-23	2023-02-23	0	5ml	MP-Mucopurulent	positive	3+	2023-02-24	2023-02-28	4	positive	MTB		2023-03-06	2023-03-15	9	42.4ng/ul	0	13.6 ng/ul	0	OV00273	MTB DETECTED	Direct (Sputum)	RESISTANT NOT DETECTED	RESISTANT NOT DETECTED	RESISTANT NOT DETECTED	RIF sen INH sen	2023-03-01	2023-03-03	0
IDDSTFP2B01104	B01- Captital hospital	BHUVANESHWAR	2023-02-23	2023-02-23	2023-02-24	TB190	Valid	Detected	None	No	20.33	2.5*10(06)	No			RIF SENSITIVE / NOT DETECTED				2023-02-23	2023-02-23	0	5 ml	MP-Mucopurulent	positive	2+	2023-02-24	2023-02-28	4	positive	MTB		2023-03-06	2023-03-15	9	37.4 ng/ul	0	3.36 ng/ul	0	OV00273	MTB DETECTED	Direct (Sputum)	RESISTANT NOT DETECTED	RESISTANT NOT DETECTED	RESISTANT NOT DETECTED	RIF sen INH sen	2023-03-01	2023-03-03	0
IDDSTFP2B01105	B01- Captital hospital	BHUVANESHWAR	2023-02-25	2023-02-25	2023-02-27	TB190	Valid	Detected	None	No	23	3.6*10(05)	No			RIF SENSITIVE / NOT DETECTED				2023-02-25	2023-02-25	0	5ml	MP-Mucopurulent	positive	2+	2023-02-27	2023-03-01	2	positive	MTB		2023-03-06	2023-03-15	9	11.3ng/ul	0	4.64 ng/ul	0	OV00273	MTB DETECTED	Direct (Sputum)	RESISTANT NOT DETECTED	RESISTANT NOT DETECTED	RESISTANT NOT DETECTED	RIF sen INH sen	2023-03-02	2023-03-06	2
IDDSTFP2B02001	B02- City hospital	BHUVANESHWAR	2022-10-03	2022-10-04	2022-10-10	TB165	Valid	Detected	0	No	19.5	5.8*10(6)	No			RIF SENSITIVE / NOT DETECTED				2022-10-04	2022-10-04	0	5 ml	MP-Mucopurulent	positive	3+	2022-10-14	2022-10-14	0	positive	MTB		2022-10-27	2022-11-18	22	9.24 ng/ul	0	1.31 ng/ul	0	OV00273	MTB DETECTED	Direct (Sputum)	RESISTANT NOT DETECTED	RESISTANT NOT DETECTED	RESISTANT NOT DETECTED	RIF sen INH sen	2022-10-17	2022-10-19	0
IDDSTFP2B02002	B02- City hospital	BHUVANESHWAR	2022-10-07	2022-10-08	2022-10-10	TB165	Valid	Detected	0	No	22.4	7.3*10(5)	No			RIF SENSITIVE / NOT DETECTED				2022-10-08	2022-10-08	0	4 ml	MP-Mucopurulent	positive	3+	2022-10-14	2022-10-14	0	positive	MTB		2022-10-27	2022-11-06	10	7.04 ng/ul	0	1.2 ng/ul	0	OV00273	MTB DETECTED	Direct (Sputum)	RESISTANT NOT DETECTED	RESISTANT NOT DETECTED	RESISTANT NOT DETECTED	RIF sen INH sen	2022-10-17	2022-10-19	0
IDDSTFP2B02003	B02- City hospital	BHUVANESHWAR	2022-10-03	2022-10-04	2022-10-10	TB165	Valid	Detected	0	No	19.33	6.5*10(6)	No			RIF SENSITIVE / NOT DETECTED				2022-10-04	2022-10-04	0	4 ml	MP-Mucopurulent	positive	3+	2022-10-14	2022-10-14	0	positive	MTB		2022-10-27	2022-11-11	15	2.04 ng/ul	0	1.11 ng/ul	0	OV00273	MTB DETECTED	Direct (Sputum)	RESISTANT NOT DETECTED	RESISTANT NOT DETECTED	RESISTANT NOT DETECTED	RIF sen INH sen	2022-10-17	2022-10-19	0
IDDSTFP2B02004	B02- City hospital	BHUVANESHWAR	2022-09-30	2022-09-30	2022-10-10	TB165	Valid	Detected	0	No	24.5	1.7*10(5)	No			RIF SENSITIVE / NOT DETECTED				2022-09-30	2022-09-30	0	5 ml	MP-Mucopurulent	positive	1+	2022-10-14	2022-10-14	0	positive	MTB		2022-10-27	2022-11-18	22	4.14 ng/ul	0	0.262 ng/ul	0	OV00273	MTB DETECTED	Direct (Sputum)	RESISTANT NOT DETECTED	RESISTANT NOT DETECTED	RESISTANT NOT DETECTED	RIF sen INH sen	2022-10-17	2022-10-19	0
IDDSTFP2B02005	B02- City hospital	BHUVANESHWAR	2022-09-30	2022-09-30	2022-10-10	TB165	Valid	Detected	0	No	25.4	8.7*10(4)	No			RIF SENSITIVE / NOT DETECTED				2022-09-30	2022-09-30	0	5 ml	MP-Mucopurulent	positive	3+	2022-10-14	2022-10-14	0	negative			2022-11-21	2023-01-03	43	8.34 ng/ul	0	4.68 ng/ul	0	OV00273	MTB DETECTED	Direct (Sputum)	RESISTANT NOT DETECTED	RESISTANT NOT DETECTED	RESISTANT NOT DETECTED	RIF sen INH sen	2022-10-17	2022-10-19	0
IDDSTFP2B02006	B02- City hospital	BHUVANESHWAR	2022-09-30	2022-09-30	2022-10-10	TB165	Valid	Detected	0	No	24.2	1.9*10(5)	No			RIF SENSITIVE / NOT DETECTED				2022-09-30	2022-09-30	0	5 ml	MP-Mucopurulent	negative		2022-10-10	2022-10-14	4	positive	Others		2022-10-18	2022-10-26	8	90.8 ng/ul	0		0	OV00273	MTB DETECTED	Direct (Sputum)	RESISTANT NOT DETECTED	RESISTANT DETECTED	RESISTANT NOT DETECTED	RIF sen INH res	2022-10-17	2022-10-19	0
IDDSTFP2B02007	B02- City hospital	BHUVANESHWAR	2022-10-03	2022-10-04	2022-10-10	TB165	Valid	Detected	0	No	20.33	3.2*10(6)	No			RIF SENSITIVE / NOT DETECTED				2022-10-04	2022-10-04	0	5 ml	MP-Mucopurulent	positive	3+	2022-10-14	2022-10-14	0	positive	MTB		2022-10-27	2022-11-18	22	19.5 ng/ul	0	1.5 ng/ul	0	OV00273	MTB DETECTED	Direct (Sputum)	RESISTANT NOT DETECTED	RESISTANT NOT DETECTED	RESISTANT NOT DETECTED	RIF sen INH sen	2022-10-17	2022-10-19	0
IDDSTFP2B02008	B02- City hospital	BHUVANESHWAR	2022-10-03	2022-10-04	2022-10-10	TB165	Valid	Detected	0	No	21.5	1.4*10(6)	No			RIF SENSITIVE / NOT DETECTED				2022-10-04	2022-10-04	0	5 ml	MP-Mucopurulent	positive	3+	2022-10-14	2022-10-14	0	positive	MTB		2022-10-27	2022-11-06	10	3.82 ng/ul	0	0.8 ng/ul	0	OV00273	MTB DETECTED	Direct (Sputum)	RESISTANT NOT DETECTED	RESISTANT NOT DETECTED	RESISTANT NOT DETECTED	RIF sen INH sen	2022-10-17	2022-10-19	0
IDDSTFP2B02009	B02- City hospital	BHUVANESHWAR	2022-10-03	2022-10-04	2022-10-10	TB165	Valid	Detected	0	No	20.25	3.4*10(6)	No			RIF SENSITIVE / NOT DETECTED				2022-10-04	2022-10-04	0	5 ml	MP-Mucopurulent	positive	3+	2022-10-14	2022-10-14	0	negative			2022-10-27	2022-12-12	46	22.2 ng/ul	0	2.1ng/ul	0	OV00273	MTB DETECTED	Direct (Sputum)	RESISTANT NOT DETECTED	RESISTANT NOT DETECTED	RESISTANT NOT DETECTED	RIF sen INH sen	2022-10-17	2022-10-19	0
IDDSTFP2B02010	B02- City hospital	BHUVANESHWAR	2022-10-03	2022-10-04	2022-10-10	TB165	Valid	Detected	0	No	20.25	3.4*10(6)	No			RIF SENSITIVE / NOT DETECTED				2022-10-04	2022-10-04	0	5 ml	MP-Mucopurulent	positive	1+	2022-10-14	2022-10-14	0	negative			2022-10-27	2022-12-12	46	0.858	0	0.908 ng/ul	0	0V00273	MTB DETECTED	Direct (Sputum)	RESISTANT NOT DETECTED	RESISTANT NOT DETECTED	RESISTANT NOT DETECTED	RIF sen INH sen	2022-10-17	2022-10-19	0
IDDSTFP2B02011	B02- City hospital	BHUVANESHWAR	2022-10-07	2022-10-07	2022-10-10	TB165	Valid	Detected	0	No	21	2.0*10(6)	No			RIF SENSITIVE / NOT DETECTED				2022-10-07	2022-10-07	0	5 ml	MP-Mucopurulent	positive	3+	2022-10-14	2022-10-14	0	positive	MTB		2022-10-27	2022-10-11	16	19.2 ng/ul	0	4.42 ng/ul	0	OV00273	MTB DETECTED	Direct (Sputum)	RESISTANT NOT DETECTED	RESISTANT NOT DETECTED	RESISTANT NOT DETECTED	RIF sen INH sen	2022-10-17	2022-10-19	0
IDDSTFP2B02012	B02- City hospital	BHUVANESHWAR	2022-10-10	2022-10-10	2022-10-10	TB165	Valid	Detected	0	No	23	4.8*10(5)	No			RIF SENSITIVE / NOT DETECTED				2022-10-10	2022-10-10	0	5 ml	MP-Mucopurulent	positive	3+	2022-10-14	2022-10-14	0	positive	MTB		2022-10-27	2022-10-11	16	13.3 ng/ul	0	0.398 ng/ul	0	OV00273	MTB DETECTED	Direct (Sputum)	RESISTANT NOT DETECTED	RESISTANT NOT DETECTED	RESISTANT NOT DETECTED	RIF sen INH sen	2022-10-17	2022-10-19	0
IDDSTFP2B02013	B02- City hospital	BHUVANESHWAR	2022-09-30	2022-10-01	2022-10-10	TB165	Valid	Detected	0	No	22.17	8.6*10(5)	No			RIF SENSITIVE / NOT DETECTED				2022-10-01	2022-10-01	0	5 ml	S-Salivary	positive	2+	2022-10-14	2022-10-14	0	positive	MTB		2022-10-27	2022-11-11	15	5.68 ng/ul	0	5.82 ng/ul	0	OV00273	MTB DETECTED	Direct (Sputum)	RESISTANT NOT DETECTED	RESISTANT NOT DETECTED	RESISTANT NOT DETECTED	RIF sen INH sen	2022-10-17	2022-10-19	0
IDDSTFP2B02016	B02- City hospital	BHUVANESHWAR	2022-10-14	2022-10-14	2022-10-20	TB165	Valid	Detected	0	No	26.29	4.6*10(4)	No			RIF SENSITIVE / NOT DETECTED				2022-10-14	2022-10-14	0	5 ml	MP-Mucopurulent	positive	1+	2022-10-26	2022-10-26	0	positive	MTB		2022-10-28	2022-11-11	14	0.354 ng/ul	0	0.92 ng/ul	0	OV00273	MTB DETECTED	Direct (Sputum)	RESISTANT NOT DETECTED	RESISTANT NOT DETECTED	RESISTANT NOT DETECTED	RIF sen INH sen	2022-10-27	2022-10-31	2
IDDSTFP2B02017	B02- City hospital	BHUVANESHWAR	2022-10-19	2022-10-19	2022-10-20	TB165	Valid	Detected	0	No	21.5	1.4*10(6)	No			RIF SENSITIVE / NOT DETECTED				2022-10-19	2022-10-19	0	5 ml	MP-Mucopurulent	positive	2+	2022-10-26	2022-10-26	0	positive	MTB		2022-10-28	2022-11-11	14	0.359 ng/ul	0	0.798 ng/ul	0	OV00273	MTB DETECTED	Direct (Sputum)	RESISTANT NOT DETECTED	RESISTANT NOT DETECTED	RESISTANT NOT DETECTED	RIF sen INH sen	2022-10-27	2022-10-31	2
IDDSTFP2B02018	B02- City hospital	BHUVANESHWAR	2022-10-12	2022-10-13	2022-10-20	TB165	Valid	Detected	0	No	23.6	3.1*10(5)	No			RIF SENSITIVE / NOT DETECTED				2022-10-13	2022-10-13	0	5 ml	MP-Mucopurulent	positive	2+	2022-10-26	2022-10-26	0	positive	MTB		2022-10-28	2022-11-11	14	19.5 ng/ul	0	2.06 ng/ul	0	OV00273	MTB DETECTED	Direct (Sputum)	RESISTANT NOT DETECTED	RESISTANT NOT DETECTED	RESISTANT NOT DETECTED	RIF sen INH sen	2022-10-27	2022-10-31	2
IDDSTFP2B02019	B02- City hospital	BHUVANESHWAR	2022-10-13	2022-10-13	2022-10-20	TB165	Valid	Detected	0	No	24.5	1.7*10(5)	No			RIF SENSITIVE / NOT DETECTED				2022-10-13	2022-10-13	0	5 ml	MP-Mucopurulent	negative		2022-10-26	2022-10-26	0	positive	MTB		2022-10-27	2022-11-16	20	1.94 ng/ul	0	0.372 ng/ul	0	OV00273	MTB DETECTED	Direct (Sputum)	RESISTANT NOT DETECTED	RESISTANT NOT DETECTED	RESISTANT NOT DETECTED	RIF sen INH sen	2022-10-27	2022-10-31	2
IDDSTFP2B02020	B02- City hospital	BHUVANESHWAR	2022-10-19	2022-10-19	2022-10-20	TB165	Valid	Detected	0	No	21.11	1.8*10(6)	No			RIF SENSITIVE / NOT DETECTED				2022-10-19	2022-10-19	0	6 ml	MP-Mucopurulent	positive	1+	2022-10-26	2022-10-26	0	positive	MTB		2022-10-28	2022-11-11	14	7.56 ng/ul	0	2.12 ng/ul	0	OV00273	MTB DETECTED	Direct (Sputum)	RESISTANT NOT DETECTED	RESISTANT NOT DETECTED	RESISTANT NOT DETECTED	RIF sen INH sen	2022-10-27	2022-10-31	2
IDDSTFP2B02021	B02- City hospital	BHUVANESHWAR	2022-10-14	2022-10-14	2022-10-20	TB165	Valid	Detected	0	No	26.8	3.2*10(4)	No			RIF SENSITIVE / NOT DETECTED				2022-10-14	2022-10-14	0	5 ml	MP-Mucopurulent	positive	1+	2022-10-26	2022-10-26	0	positive	MTB		2022-10-28	2022-11-11	14	3.50 ng/ul	0	1.60 ng/ul	0	OV00273	MTB DETECTED	Direct (Sputum)	RESISTANT NOT DETECTED	RESISTANT NOT DETECTED	RESISTANT NOT DETECTED	RIF sen INH sen	2022-10-27	2022-10-31	2
IDDSTFP2B02022	B02- City hospital	BHUVANESHWAR	2022-10-14	2022-10-14	2022-10-20	TB165	Valid	Detected	0	No	27.29	2.3*10(4)	No			RIF SENSITIVE / NOT DETECTED				2022-10-14	2022-10-14	0	5 ml	MP-Mucopurulent	positive	3+	2022-10-26	2022-10-26	0	positive	MTB		2022-10-28	2022-11-11	14	0.216 ng/ul	0	0.660 ng/ul	0	OV00273	MTB DETECTED	Direct (Sputum)	RESISTANT NOT DETECTED	RESISTANT NOT DETECTED	RESISTANT NOT DETECTED	RIF sen INH sen	2022-10-27	2022-10-31	2
IDDSTFP2B02023	B02- City hospital	BHUVANESHWAR	2022-10-17	2022-10-18	2022-10-20	TB165	Valid	Detected	0	No	20.8	2.3*10(6)	No			RIF SENSITIVE / NOT DETECTED				2022-10-18	2022-10-18	0	5 ml	MP-Mucopurulent	positive	1+	2022-11-11	2022-11-11	0	positive	MTB		2022-10-28	2022-11-11	14	0.276	0	6.74 ng/ul	0	OV00273	MTB DETECTED	Direct (Sputum)	RESISTANT NOT DETECTED	RESISTANT NOT DETECTED	RESISTANT NOT DETECTED	RIF sen INH sen	2022-11-14	2022-11-16	0
IDDSTFP2B02024	B02- City hospital	BHUVANESHWAR	2022-10-18	2022-10-19	2022-10-20	TB165	Valid	Detected	0	No	25.33	9.1*10(4)	No			RIF SENSITIVE / NOT DETECTED				2022-10-19	2022-10-19	0	5 ml	MP-Mucopurulent	positive	1+	2022-10-21	2022-10-21	0	positive	MTB		2022-10-28	2022-11-18	21	0.142 ng/ul	0	1.43 ng/ul	0	OV00273	MTB DETECTED	Direct (Sputum)	RESISTANT NOT DETECTED	RESISTANT NOT DETECTED	RESISTANT NOT DETECTED	RIF sen INH sen	2022-10-24	2022-10-26	0
IDDSTFP2B02025	B02- City hospital	BHUVANESHWAR	2022-10-18	2022-10-18	2022-10-20	TB165	Valid	Detected	0	No	28	1.4*10(4)	No			RIF SENSITIVE / NOT DETECTED				2022-10-18	2022-10-18	0	5 ml	MP-Mucopurulent	positive	1+	2022-10-26	2022-10-26	0	positive	MTB		2022-10-28	2022-11-11	14	2.84 ng/ul	0	4.92 ng/ul	0	OV00273	MTB DETECTED	Direct (Sputum)	RESISTANT NOT DETECTED	RESISTANT DETECTED	RESISTANT NOT DETECTED	RIF sen INH res	2022-10-27	2022-10-31	2
IDDSTFP2B02026	B02- City hospital	BHUVANESHWAR	2022-10-14	2022-10-14	2022-10-20	TB165	Valid	Detected	0	No	26.63	3.6*10(4)	No			RIF SENSITIVE / NOT DETECTED				2022-10-14	2022-10-14	0	5 ml	MP-Mucopurulent	negative		2022-10-26	2022-10-26	0	positive	MTB		2022-10-27	2022-11-14	18	1.42 ng/ul	0	1.1 ng/ul	0	OV00273	MTB DETECTED	Direct (Sputum)	RESISTANT NOT DETECTED	RESISTANT NOT DETECTED	RESISTANT NOT DETECTED	RIF sen INH sen	2022-10-27	2022-10-31	2
IDDSTFP2B02027	B02- City hospital	BHUVANESHWAR	2022-10-17	2022-10-18	2022-10-20	TB165	Valid	Detected	0	No	26.33	4.5*10(4)	No			RIF SENSITIVE / NOT DETECTED				2022-10-18	2022-10-18	0	5 ml	MP-Mucopurulent	positive	1+	2022-10-26	2022-10-26	0	positive	MTB		2022-10-28	2022-11-11	14	0.476 ng/ul	0	5.14 ng/ul	0	OV00273	MTB DETECTED	Direct (Sputum)	RESISTANT NOT DETECTED	RESISTANT NOT DETECTED	RESISTANT NOT DETECTED	RIF sen INH sen	2022-10-27	2022-10-31	2
IDDSTFP2B02028	B02- City hospital	BHUVANESHWAR	2022-10-14	2022-10-15	2022-10-20	TB165	Valid	Detected	0	No	TB165	4.8*10(5)	No			RIF SENSITIVE / NOT DETECTED				2022-10-15	2022-10-15	0	5 ml	MP-Mucopurulent	positive	1+	2022-10-26	2022-10-26	0	positive	MTB		2022-10-28	2022-11-11	14	1.63 ng/ul	0	1.06 ng/ul	0	OV00273	MTB DETECTED	Direct (Sputum)	RESISTANT NOT DETECTED	RESISTANT NOT DETECTED	RESISTANT NOT DETECTED	RIF sen INH sen	2022-10-27	2022-10-31	2
IDDSTFP2B02029	B02- City hospital	BHUVANESHWAR	2022-10-18	2022-10-18	2022-10-20	TB165	Valid	Detected	0	No	21.11	1.8*10(6)	No			RIF SENSITIVE / NOT DETECTED				2022-10-18	2022-10-18	0	5 ml	MP-Mucopurulent	negative		2022-10-20	2022-10-26	6	positive	Others	no	2022-10-27	2022-10-31	4	4.52 ng/ul	0		0	OV00273	MTB DETECTED	Direct (Sputum)	RESISTANT NOT DETECTED	RESISTANT NOT DETECTED	RESISTANT NOT DETECTED	RIF sen INH sen	2022-10-20	2022-10-24	2
IDDSTFP2B02030	B02- City hospital	BHUVANESHWAR	2022-10-14	2022-10-14	2022-10-20	TB165	Valid	Not Detected	0	No	22.17	8.6*10(5)	No			RIF SENSITIVE / NOT DETECTED				2022-10-14	2022-10-14	0	5ml	MP-Mucopurulent	positive	1+	2022-10-26	2022-10-26	0	positive	MTB		2022-10-28	2022-10-28	0	11.1 ng/ul	0	1.4 ng/ul	0	OV00273	MTB DETECTED	Direct (Sputum)	RESISTANT NOT DETECTED	RESISTANT NOT DETECTED	RESISTANT NOT DETECTED	RIF sen INH sen	2022-10-27	2022-10-31	2
IDDSTFP2B02036	B02- City hospital	BHUVANESHWAR	2022-10-26	2022-10-27	2022-11-01	TB165	Valid	Detected	0	No	27.6	1.8*10(4)	No			RIF SENSITIVE / NOT DETECTED				2022-10-27	2022-10-27	0	5 ml	MP-Mucopurulent	negative		2022-11-04	2022-11-04	0	positive	MTB		2022-11-04	2022-11-29	25	0.744 ng/ul	0	0.477 ng/ul	0	OV00273	MTB DETECTED	Direct (Sputum)	RESISTANT NOT DETECTED	RESISTANT NOT DETECTED	RESISTANT NOT DETECTED	RIF sen INH sen	2022-11-07	2022-11-09	0
IDDSTFP2B02037	B02- City hospital	BHUVANESHWAR	2022-10-25	2022-10-25	2022-11-01	TB165	Valid	Detected	0	No	21.75	1.2*10(6)	No			RIF SENSITIVE / NOT DETECTED				2022-10-27	2022-10-27	0	5 ml	MP-Mucopurulent	positive	3+	2022-11-04	2022-11-04	0	positive	MTB		2022-11-18	2022-12-11	23	1.60 ng/ul	0	3.96 ng/ul	0	OV00273	MTB DETECTED	Direct (Sputum)	RESISTANT NOT DETECTED	RESISTANT NOT DETECTED	RESISTANT NOT DETECTED	RIF sen INH sen	2022-11-07	2022-11-09	0
IDDSTFP2B02038	B02- City hospital	BHUVANESHWAR	2022-10-24	2022-10-25	2022-11-01	TB165	Valid	Detected	0	No	19.4	6.2*10(6)	No			RIF SENSITIVE / NOT DETECTED				2022-10-25	2022-10-25	0	5 ml	S-Salivary	positive	1+	2022-11-04	2022-11-04	0	negative			2022-11-18	2023-01-03	46	16.1 ng/ul	0	1.47 ng/ul	0	OV00273	MTB DETECTED	Direct (Sputum)	RESISTANT NOT DETECTED	RESISTANT NOT DETECTED	RESISTANT NOT DETECTED	RIF sen INH sen	2022-11-07	2022-11-09	0
IDDSTFP2B02039	B02- City hospital	BHUVANESHWAR	2022-10-24	2022-10-25	2022-11-01	TB165	Valid	Detected	0	No	24	2.4*10(5)	No			RIF SENSITIVE / NOT DETECTED				2022-10-25	2022-10-25	0	5 ml	MP-Mucopurulent	positive	1+	2022-11-04	2022-11-04	0	positive	MTB		2022-11-18	2022-11-23	5	0.144 ng/ul	0	0.288 ng/ul	0	OV00273	MTB DETECTED	Direct (Sputum)	RESISTANT NOT DETECTED	RESISTANT NOT DETECTED	RESISTANT NOT DETECTED	RIF sen INH sen	2022-11-07	2022-11-09	0
IDDSTFP2B02040	B02- City hospital	BHUVANESHWAR	2022-10-22	2022-10-22	2022-11-01	TB165	Valid	Detected	0	No	19.67	5.1*10(6)	No			RIF SENSITIVE / NOT DETECTED				2022-10-22	2022-10-22	0	5 ml	MP-Mucopurulent	negative		2022-11-04	2022-11-04	0	positive	MTB		2022-11-04	2022-11-14	10	2.70 ng/ul	0	3.9 ng/ul	0	OV00273	MTB DETECTED	Direct (Sputum)	RESISTANT NOT DETECTED	RESISTANT NOT DETECTED	RESISTANT NOT DETECTED	RIF sen INH sen	2022-11-07	2022-11-09	0
IDDSTFP2B02041	B02- City hospital	BHUVANESHWAR	2022-10-28	2022-10-29	2022-11-01	TB165	Valid	Detected	0	No	23.33	3.8*10(5)	No			RIF SENSITIVE / NOT DETECTED				2022-10-29	2022-10-29	0	5 ml	MP-Mucopurulent	positive	2+	2022-11-04	2022-11-04	0	positive	MTB		2022-11-18	2022-12-11	23	5.34ng/ul	0	2.90 ng/ul	0	OV00273	MTB DETECTED	Direct (Sputum)	RESISTANT NOT DETECTED	RESISTANT NOT DETECTED	RESISTANT NOT DETECTED	RIF sen INH sen	2022-11-07	2022-11-09	0
IDDSTFP2B02042	B02- City hospital	BHUVANESHWAR	2022-10-28	2022-10-29	2022-11-01	TB165	Valid	Detected	0	No	27.4	2.1*10(4)	No			RIF SENSITIVE / NOT DETECTED				2022-10-29	2022-10-29	0	4ml	S-Salivary	positive	scanty	2022-11-04	2022-11-04	0	negative			2022-11-18	2023-01-03	46	1.60 ng/ul	0	0.700 ng/ul	0	0V00273	MTB DETECTED	Direct (Sputum)	RESISTANT NOT DETECTED	RESISTANT NOT DETECTED	RESISTANT NOT DETECTED	RIF sen INH sen	2022-11-07	2022-11-09	0
IDDSTFP2B02043	B02- City hospital	BHUVANESHWAR	2022-10-28	2022-10-28	2022-11-01	TB165	Valid	Detected	0	No	24.43	1.7*10(5)	No			RIF SENSITIVE / NOT DETECTED				2022-10-29	2022-10-29	0	5 ml	MP-Mucopurulent	positive	scanty	2022-11-04	2022-11-04	0	negative			2022-11-18	2023-01-03	46	4.62 ng/ul	0	1.29 ng/ul	0	OV00273	MTB DETECTED	Direct (Sputum)	RESISTANT NOT DETECTED	RESISTANT NOT DETECTED	RESISTANT NOT DETECTED	RIF sen INH sen	2022-11-07	2022-11-11	2
IDDSTFP2B02044	B02- City hospital	BHUVANESHWAR	2022-10-28	2022-10-29	2022-11-01	TB165	Valid	Detected	0	No	21.4	1.5*10(6)	No			RIF SENSITIVE / NOT DETECTED				2022-10-29	2022-10-29	0	5 ml	MP-Mucopurulent	positive	1+	2022-11-04	2022-11-04	0	positive	MTB		2022-11-18	2022-12-09	21	1.12 ng/ul	0	0.428 ng/ul	0	OV00273	MTB DETECTED	Direct (Sputum)	RESISTANT NOT DETECTED	RESISTANT NOT DETECTED	RESISTANT NOT DETECTED	RIF sen INH sen	2022-11-07	2022-11-09	0
IDDSTFP2B02045	B02- City hospital	BHUVANESHWAR	2022-10-28	2022-10-29	2022-11-01	TB165	Valid	Detected	0	No	21.83	1.1*10(6)	No			RIF SENSITIVE / NOT DETECTED				2022-10-29	2022-10-29	0	5 ml	MP-Mucopurulent	positive	1+	2022-11-04	2022-11-04	0	positive	MTB		2022-11-18	2022-12-05	17	4.38 ng/ul	0	2.20 ng/ul	0	OV00273	MTB DETECTED	Direct (Sputum)	RESISTANT NOT DETECTED	RESISTANT NOT DETECTED	RESISTANT NOT DETECTED	RIF sen INH sen	2022-11-07	2022-11-09	0
IDDSTFP2B02046	B02- City hospital	BHUVANESHWAR	2022-10-26	2022-10-27	2022-11-01	TB165	Valid	Detected	0	No	18.63	1.1*10(7)	No			RIF SENSITIVE / NOT DETECTED				2022-10-27	2022-10-27	0	5 ml	MP-Mucopurulent	positive	2+	2022-11-04	2022-11-04	0	positive	MTB		2022-11-18	2022-12-08	20	1.08 ng/ul	0	5.94 ng/ ul	0	0V00273	MTB DETECTED	Direct (Sputum)	RESISTANT NOT DETECTED	RESISTANT NOT DETECTED	RESISTANT NOT DETECTED	RIF sen INH sen	2022-11-07	2022-11-09	0
IDDSTFP2B02047	B02- City hospital	BHUVANESHWAR	2022-10-27	2022-10-28	2022-11-01	TB165	Valid	Detected	0	No	21	2.0*10(6)	No			RIF SENSITIVE / NOT DETECTED				2022-10-28	2022-10-28	0	5 ml	S-Salivary	positive	2+	2022-11-04	2022-11-04	0	positive	MTB		2022-11-18	2022-11-30	12	6.46 ng/ul	0	8.24 ng/ul	0	OV00273	MTB DETECTED	Direct (Sputum)	RESISTANT NOT DETECTED	RESISTANT NOT DETECTED	RESISTANT NOT DETECTED	RIF sen INH sen	2022-11-07	2022-11-09	0
IDDSTFP2B02048	B02- City hospital	BHUVANESHWAR	2022-10-31	2022-10-31	2022-11-01	TB165	Valid	Detected	0	No	22	9.8*10(5)	No			RIF SENSITIVE / NOT DETECTED				2022-10-31	2022-10-31	0	5 ml	MP-Mucopurulent	negative		2022-11-04	2022-11-04	0	positive	MTB		2022-11-04	2022-11-16	12	2.82 ng/ul	0	8.24 ng/ul	0	OV00273	MTB DETECTED	Direct (Sputum)	RESISTANT NOT DETECTED	RESISTANT NOT DETECTED	RESISTANT NOT DETECTED	RIF sen INH sen	2022-11-07	2022-11-09	0
IDDSTFP2B02049	B02- City hospital	BHUVANESHWAR	2022-10-21	2022-10-21	2022-11-01	TB165	Valid	Detected	0	No	23.29	3.9*10(5)	No			RIF SENSITIVE / NOT DETECTED				2022-10-21	2022-10-21	0	5 ml	MP-Mucopurulent	positive	2+	2022-11-04	2022-11-04	0	positive	MTB		2022-11-18	2022-11-30	12	1.33 ng/ul	0	2.48 ng/ul	0	OV00273	MTB DETECTED	Direct (Sputum)	RESISTANT NOT DETECTED	RESISTANT NOT DETECTED	RESISTANT NOT DETECTED	RIF sen INH sen	2022-11-07	2022-11-09	0
IDDSTFP2B02050	B02- City hospital	BHUVANESHWAR	2022-10-21	2022-10-21	2022-11-01	TB165	Valid	Detected	0	No	27	2.8*10(4)	No			RIF SENSITIVE / NOT DETECTED				2022-10-21	2022-10-21	0	5 ml	MP-Mucopurulent	positive	3+	2022-11-04	2022-11-04	0	positive	MTB		2022-11-18	2022-11-30	12	5.1 ng/ul	0	4.52 ng/ul	0	OV00273	MTB DETECTED	Direct (Sputum)	RESISTANT NOT DETECTED	RESISTANT NOT DETECTED	RESISTANT NOT DETECTED	RIF sen INH sen	2022-11-07	2022-11-09	0
IDDSTFP2B02051	B02- City hospital	BHUVANESHWAR	2022-10-21	2022-10-21	2022-11-01	TB165	Valid	Detected	0	No	22.75	5.7*10(5)	No			RIF SENSITIVE / NOT DETECTED				2022-10-21	2022-10-21	0	5 ml	MP-Mucopurulent	positive	3+	2022-11-04	2022-11-04	0	positive	MTB		2022-11-18	2022-11-30	12	0.620 ng/ul	0	5.18 ng/ul	0	OV00273	MTB DETECTED	Direct (Sputum)	RESISTANT NOT DETECTED	RESISTANT NOT DETECTED	RESISTANT NOT DETECTED	RIF sen INH sen	2022-11-07	2022-11-09	0
IDDSTFP2B02052	B02- City hospital	BHUVANESHWAR	2022-10-21	2022-10-21	2022-11-01	TB165	Valid	Detected	0	No	23.8	2.7*10(5)	No			RIF SENSITIVE / NOT DETECTED				2022-10-21	2022-10-21	0	5 ml	MP-Mucopurulent	positive	1+	2022-11-04	2022-11-04	0	positive	MTB		2022-11-18	2022-12-01	13	3.70 ng/ul	0	0.700 ng/ul	0	OV00273	MTB DETECTED	Direct (Sputum)	RESISTANT NOT DETECTED	RESISTANT DETECTED	RESISTANT NOT DETECTED	RIF sen INH res	2022-11-07	2022-11-09	0
IDDSTFP2B02053	B02- City hospital	BHUVANESHWAR	2022-10-20	2022-10-20	2022-11-01	TB165	Valid	Detected	0	No	24	2.4*10(5)	No			RIF SENSITIVE / NOT DETECTED				2022-10-20	2022-10-20	0	5 ml	MP-Mucopurulent	positive	1+	2022-11-04	2022-11-04	0	positive	MTB		2022-11-18	2022-12-19	31	6.18 ng/ul	0	0.844 ng/ul	0	OV00273	MTB DETECTED	Direct (Sputum)	RESISTANT NOT DETECTED	RESISTANT NOT DETECTED	RESISTANT NOT DETECTED	RIF sen INH sen	2022-11-07	2022-11-09	0
IDDSTFP2B02054	B02- City hospital	BHUVANESHWAR	2022-10-21	2022-10-21	2022-11-01	TB165	Valid	Detected	0	No	25.6	7.6 *10(4)	No			RIF SENSITIVE / NOT DETECTED				2022-10-22	2022-10-22	0	5 ml	MP-Mucopurulent	positive	1+	2022-11-04	2022-11-04	0	positive	MTB		2022-11-18	2022-12-02	14	0.702 ng/ul	0	0.744 ng/ul	0	OV00273	MTB DETECTED	Direct (Sputum)	RESISTANT NOT DETECTED	RESISTANT NOT DETECTED	RESISTANT NOT DETECTED	RIF sen INH sen	2022-11-07	2022-11-09	0
IDDSTFP2B02057	B02- City hospital	BHUVANESHWAR	2022-11-02	2022-11-03	2022-11-07	TB165	Valid	Detected	0	No	24.43	1.7*10(5)	No			RIF SENSITIVE / NOT DETECTED				2022-11-03	2022-11-03	0	5 ml	MP-Mucopurulent	negative		2022-11-08	2022-11-08	0	positive	MTB		2022-11-09	2022-11-16	7	1.35 ng/ul	0	0.650 ng/ul	0	OV00273	MTB DETECTED	Indirect ( Culture)	RESISTANT NOT DETECTED	RESISTANT NOT DETECTED	RESISTANT NOT DETECTED	RIF sen INH sen	2022-11-17	2022-11-21	2
IDDSTFP2B02058	B02- City hospital	BHUVANESHWAR	2022-11-01	2022-11-02	2022-11-07	TB165	Valid	Detected	0	No	25.33	9.1*10(4)	No			RIF SENSITIVE / NOT DETECTED				2022-11-02	2022-11-02	0	5 ml	MP-Mucopurulent	positive	3+	2022-11-11	2022-11-11	0	positive	MTB		2022-11-21	2022-12-09	18	1.06 ng/ul	0	1.45 ng/ul	0	OV00273	MTB DETECTED	Direct (Sputum)	RESISTANT NOT DETECTED	RESISTANT NOT DETECTED	RESISTANT NOT DETECTED	RIF sen INH sen	2022-11-14	2022-11-16	0
IDDSTFP2B02059	B02- City hospital	BHUVANESHWAR	2022-11-02	2022-11-02	2022-11-07	2715	Valid	Detected	0	No	22.57	6.5*10(5)	No			RIF SENSITIVE / NOT DETECTED				2022-11-03	2022-11-03	0	5 ml	MP-Mucopurulent	positive	2+	2022-11-11	2022-11-11	0	positive	MTB		2022-11-21	2022-11-30	9	0.626 ng/ul	0	1.90 ng/ul	0	OV00273	MTB DETECTED	Direct (Sputum)	RESISTANT NOT DETECTED	RESISTANT NOT DETECTED	RESISTANT NOT DETECTED	RIF sen INH sen	2022-11-14	2022-11-16	0
IDDSTFP2B02060	B02- City hospital	BHUVANESHWAR	2022-11-01	2022-11-02	2022-11-07	TB165	Valid	Detected	0	No	19.75	4.8*10(6)	No			RIF SENSITIVE / NOT DETECTED				2022-11-02	2022-11-02	0	5 ml	MP-Mucopurulent	negative		2022-11-07	2022-11-11	4	negative			2022-11-15	2022-12-28	43	1.89 ng/ul	0	0	0	OV00263	MTB DETECTED	Direct (Sputum)	RESISTANT NOT DETECTED	RESISTANT NOT DETECTED	RESISTANT NOT DETECTED	RIF sen INH sen	2022-11-14	2022-11-16	0
IDDSTFP2B02061	B02- City hospital	BHUVANESHWAR	2022-11-05	2022-11-05	2022-11-07	TB165	Valid	Detected	0	No	24.5	1.4*10(5)	No			RIF SENSITIVE / NOT DETECTED				2022-11-05	2022-11-05	0	5 ml	MP-Mucopurulent	positive	3+	2022-11-11	2022-11-11	0	positive	MTB		2022-11-21	2022-11-30	9	1.01ng/ul	0	4.86 ng/ul	0	OV00273	MTB DETECTED	Direct (Sputum)	RESISTANT NOT DETECTED	RESISTANT NOT DETECTED	RESISTANT NOT DETECTED	RIF sen INH sen	2022-11-14	2022-11-16	0
IDDSTFP2B02062	B02- City hospital	BHUVANESHWAR	2022-11-01	2022-11-01	2022-11-07	TB165	Valid	Detected	0	No	21.43	1.5*10(6)	No			RIF SENSITIVE / NOT DETECTED				2022-11-02	2022-11-02	0	5 ml	MP-Mucopurulent	positive	3+	2022-11-11	2022-11-11	0	negative			2022-11-21	2023-01-03	43	1.06 ng/ul	0	0.656 ng/ul	0	OV00273	MTB DETECTED	Direct (Sputum)	RESISTANT NOT DETECTED	RESISTANT NOT DETECTED	RESISTANT NOT DETECTED	RIF sen INH sen	2022-11-14	2022-11-16	0
IDDSTFP2B02063	B02- City hospital	BHUVANESHWAR	2022-10-31	2022-11-01	2022-11-07	TB165	Valid	Detected	0	No	19.6	5.4*10(6)	No			RIF SENSITIVE / NOT DETECTED				2022-11-01	2022-11-01	0	4 ml	S-Salivary	positive	3+	2022-11-11	2022-11-11	0	positive	MTB		2022-11-21	2022-11-30	9	9.62 ng/ul	0	9.02 ng/ul	0	OV00273	MTB DETECTED	Direct (Sputum)	RESISTANT NOT DETECTED	RESISTANT NOT DETECTED	RESISTANT NOT DETECTED	RIF sen INH sen	2022-11-14	2022-11-16	0
IDDSTFP2B02064	B02- City hospital	BHUVANESHWAR	2022-11-05	2022-11-05	2022-11-07	TB165	Valid	Detected	0	No	28	1.2*10(4)	No			RIF SENSITIVE / NOT DETECTED				2022-11-05	2022-11-05	0	5 ml	MP-Mucopurulent	negative		2022-11-11	2022-11-11	0	negative			2022-11-15	2022-12-28	43	0.890 ng/ul	0	0	0	OV00273	MTB DETECTED	Direct (Sputum)	RESISTANT NOT DETECTED	RESISTANT NOT DETECTED	RESISTANT NOT DETECTED	RIF sen INH sen	2022-11-14	2022-11-16	0
IDDSTFP2B02065	B02- City hospital	BHUVANESHWAR	2022-11-05	2022-11-05	2022-11-07	TB165	Valid	Detected	0	No	27.2	2.2*10(4)	No			RIF SENSITIVE / NOT DETECTED				2022-11-05	2022-11-05	0	5 ml	MP-Mucopurulent	negative		2022-11-07	2022-11-11	4	positive	MTB		2022-11-15	2022-12-01	16	0.500 ng/ul	0	2.10ng/ul	0	OV00273	MTB DETECTED	Direct (Sputum)	RESISTANT NOT DETECTED	RESISTANT NOT DETECTED	RESISTANT NOT DETECTED	RIF sen INH sen	2022-12-02	2022-12-06	2
IDDSTFP2B02066	B02- City hospital	BHUVANESHWAR	2022-11-05	2022-11-05	2022-11-07	TB165	Valid	Detected	0	No	22.1	7.7 *10(5)	No			RIF SENSITIVE / NOT DETECTED				2022-11-05	2022-11-05	0	5 ml	MP-Mucopurulent	positive	3+	2022-11-11	2022-11-11	0	positive	MTB		2022-11-21	2022-11-30	9	0.512 ng/ul	0	7.18 ng/ul	0	OV00273	MTB DETECTED	Direct (Sputum)	RESISTANT NOT DETECTED	RESISTANT NOT DETECTED	RESISTANT NOT DETECTED	RIF sen INH sen	2022-11-14	2022-11-16	0
IDDSTFP2B02067	B02- City hospital	BHUVANESHWAR	2022-11-02	2022-11-03	2022-11-07	TB165	Valid	Detected	0	No	19.67	5.1*10(6)	No			RIF SENSITIVE / NOT DETECTED				2022-11-03	2022-11-03	0	5 ml	MP-Mucopurulent	positive	2+	2022-11-11	2022-11-11	0	positive	MTB		2022-11-21	2022-11-30	9	0.534 ng/ul	0	5.62 ng/ul	0	OV00273	MTB DETECTED	Direct (Sputum)	RESISTANT NOT DETECTED	RESISTANT NOT DETECTED	RESISTANT NOT DETECTED	RIF sen INH sen	2022-11-14	2022-11-16	0
IDDSTFP2B02068	B02- City hospital	BHUVANESHWAR	2022-11-05	2022-11-05	2022-11-07	TB165	Valid	Detected	0	No	23.17	3.6*10(5)	No			RIF SENSITIVE / NOT DETECTED				2022-11-05	2022-11-05	0	5 ml	MP-Mucopurulent	positive	1+	2022-11-11	2022-11-11	0	positive	MTB		2022-11-21	2022-12-01	10	0.446 ng/ul	0	2.52 ng/ul	0	OV00273	MTB DETECTED	Direct (Sputum)	RESISTANT NOT DETECTED	RESISTANT NOT DETECTED	RESISTANT NOT DETECTED	RIF sen INH sen	2022-11-14	2022-11-16	0
IDDSTFP2B02069	B02- City hospital	BHUVANESHWAR	2022-11-02	2022-11-03	2022-11-07	TB165	Valid	Detected	0	No	23	4.8*10(5)	No			RIF SENSITIVE / NOT DETECTED				2022-11-03	2022-11-03	0	5 ml	MP-Mucopurulent	positive	1+	2022-11-11	2022-11-11	0	positive	MTB		2022-11-21	2022-11-30	9	0.904 ng/ul	0	0.870 ng/ul	0	OV00273	MTB DETECTED	Direct (Sputum)	RESISTANT NOT DETECTED	RESISTANT NOT DETECTED	RESISTANT NOT DETECTED	RIF sen INH sen	2022-11-11	2022-11-15	2
IDDSTFP2C01001	C01- Pulianthope	CHENNAI	2022-09-24	2022-10-26	2022-10-27	UAC 417	Valid	Detected	None	No	19.13	5.9*10(06)	No			RIF SENSITIVE / NOT DETECTED				2022-09-26	2022-09-26	0	3 ml	P-Purulent	positive	2+	2022-09-28	2022-09-28	0	positive	MTB		2022-09-28	2022-10-06	8	29.658	0	2.677	0	0V00273	MTB DETECTED	Direct (Sputum)	RESISTANT NOT DETECTED	RESISTANT NOT DETECTED	RESISTANT NOT DETECTED	RIF sen INH sen	2022-09-28	2022-09-30	0
IDDSTFP2C01010	C01- Pulianthope	CHENNAI	2022-09-28	2022-09-29	2022-09-29	UAC417	Valid	Detected	None	No	23.5	2.7*10(05)	No			RIF SENSITIVE / NOT DETECTED				2022-09-29	2022-09-29	0	2ml	MP-Mucopurulent	positive	1+	2022-10-07	2022-10-07	0	positive	MTB		2022-10-07	2022-10-15	8	19.5	0	0.74	0	0V00273	MTB DETECTED	Direct (Sputum)	RESISTANT NOT DETECTED	RESISTANT NOT DETECTED	RESISTANT NOT DETECTED	RIF sen INH sen	2022-10-07	2022-10-11	2
IDDSTFP2C01011	C01- Pulianthope	CHENNAI	2022-09-28	2022-09-29	2022-09-29	UAC417	Valid	Detected	None	No	22.25	6.5*10(05)	No			RIF SENSITIVE / NOT DETECTED				2022-09-29	2022-09-29	0	6ml	MP-Mucopurulent	positive	2+	2022-10-07	2022-10-07	0	positive	MTB		2022-10-07	2022-10-12	5	9.319	0	2.44	0	0V00273	MTB DETECTED	Direct (Sputum)	RESISTANT NOT DETECTED	RESISTANT NOT DETECTED	RESISTANT NOT DETECTED	RIF sen INH sen	2022-10-07	2022-10-11	2
IDDSTFP2C01019	C01- Pulianthope	CHENNAI	2022-10-10	2022-10-11	2022-10-12	UAC 327	Valid	Detected	None	No	24.5	1.3*10(05)	No			RIF SENSITIVE / NOT DETECTED				2022-10-11	2022-10-11	0	5ml	S-Salivary	positive	2+	2022-10-17	2022-10-17	0	positive	MTB		2022-10-17	2022-10-28	11	4.091	0	1.726	0	0V00273	MTB DETECTED	Direct (Sputum)	RESISTANT NOT DETECTED	RESISTANT NOT DETECTED	RESISTANT NOT DETECTED	RIF sen INH sen	2022-10-17	2022-10-19	0
IDDSTFP2C01020	C01- Pulianthope	CHENNAI	2022-10-11	2022-10-12	2022-10-13	UAC 327	Valid	Detected	None	No	16.5	3.8*10(07)	No			RIF SENSITIVE / NOT DETECTED				2022-10-12	2022-10-12	0	3ml	MP-Mucopurulent	positive	1+	2022-10-17	2022-10-17	0	positive	MTB		2022-10-17	2022-11-01	15	7.213	0	3.196	0	0V00273	MTB DETECTED	Direct (Sputum)	RESISTANT NOT DETECTED	RESISTANT NOT DETECTED	RESISTANT NOT DETECTED	RIF sen INH sen	2022-10-17	2022-10-19	0
IDDSTFP2C01021	C01- Pulianthope	CHENNAI	2022-10-11	2022-10-12	2022-10-13	UAC 327	Valid	Detected	None	No	22.4	5.8*10(06)	No			RIF SENSITIVE / NOT DETECTED				2022-10-12	2022-10-12	0	2ml	MP-Mucopurulent	positive	2+	2022-10-17	2022-10-17	0	positive	MTB		2022-10-17	2022-10-24	7	21.54	0	2.37	0	0V00273	MTB DETECTED	Direct (Sputum)	RESISTANT NOT DETECTED	RESISTANT NOT DETECTED	RESISTANT NOT DETECTED	RIF sen INH sen	2022-10-17	2022-10-19	0
IDDSTFP2C01022	C01- Pulianthope	CHENNAI	2022-10-11	2022-10-12	2022-10-13	UAC 327	Valid	Detected	None	No	24.17	1.7*10(05)	No			RIF SENSITIVE / NOT DETECTED				2022-10-12	2022-10-12	0	1ml	MP-Mucopurulent	positive	1+	2022-10-17	2022-10-17	0	positive	MTB		2022-10-17	2022-10-28	11	1.964	0	0.129	0	0V00273	MTB DETECTED	Direct (Sputum)	RESISTANT NOT DETECTED	RESISTANT NOT DETECTED	RESISTANT NOT DETECTED	RIF sen INH sen	2022-10-17	2022-10-19	0
IDDSTFP2C01023	C01- Pulianthope	CHENNAI	2022-10-13	2022-10-14	2022-10-14	UAC 327	Valid	Detected	None	No	22.6	5.1*10(05)	No			RIF SENSITIVE / NOT DETECTED				2022-10-14	2022-10-14	0	5ml	MP-Mucopurulent	positive	1+	2022-10-17	2022-10-17	0	positive	MTB		2022-10-17	2022-10-26	9	21.081	0	3.713	0	0V00273	MTB DETECTED	Direct (Sputum)	RESISTANT NOT DETECTED	RESISTANT DETECTED	RESISTANT NOT DETECTED	RIF sen INH res	2022-10-17	2022-10-19	0
IDDSTFP2C01031	C01- Pulianthope	CHENNAI	2022-10-17	2022-10-18	2022-10-19	UAC 327	Valid	Detected	None	No	25	9.3*10(04)	No			RIF SENSITIVE / NOT DETECTED				2022-10-18	2022-10-18	0	1ml	MP-Mucopurulent	positive	3+	2022-10-25	2022-10-25	0	positive	MTB		2022-10-25	2022-10-30	5	1.407	0	0.569	0	0V00267	MTB DETECTED	Direct (Sputum)	RESISTANT NOT DETECTED	RESISTANT NOT DETECTED	RESISTANT NOT DETECTED	RIF sen INH sen	2022-10-25	2022-10-27	0
IDDSTFP2C01032	C02- Thiruvallur	CHENNAI	2022-10-18	2022-10-19	2022-10-20	UAC 327	Valid	Detected	None	No	21.5	1.1*10(06)	No			RIF SENSITIVE / NOT DETECTED				2022-10-19	2022-10-19	0	3ml	MP-Mucopurulent	positive	3+	2022-10-25	2022-10-25	0	positive	MTB		2022-10-25	2022-10-30	5	3.091	0	0.477	0	0V00267	MTB DETECTED	Direct (Sputum)	RESISTANT NOT DETECTED	RESISTANT NOT DETECTED	RESISTANT NOT DETECTED	RIF sen INH sen	2022-10-25	2022-10-27	0
IDDSTFP2C01033	C01- Pulianthope	CHENNAI	2022-10-18	2022-10-19	2022-10-20	UAC 327	Valid	Detected	None	No	23.6	2.5*10(05)	No			RIF SENSITIVE / NOT DETECTED				2022-10-19	2022-10-19	0	2ml	MP-Mucopurulent	positive	2+	2022-10-25	2022-10-25	0	positive	MTB		2022-10-25	2022-10-31	6	4.998	0	0.333	0	0V00267	MTB DETECTED	Direct (Sputum)	RESISTANT NOT DETECTED	RESISTANT NOT DETECTED	RESISTANT NOT DETECTED	RIF sen INH sen	2022-10-25	2022-10-27	0
IDDSTFP2C01034	C01- Pulianthope	CHENNAI	2022-10-18	2022-10-19	2022-10-20	UAC 327	Valid	Detected	None	No	22.67	4.8*10(05)	No			RIF SENSITIVE / NOT DETECTED				2022-10-19	2022-10-19	0	5ml	MP-Mucopurulent	positive	2+	2022-10-25	2022-10-25	0	positive	MTB		2022-10-25	2022-10-29	4	7.044	0	1.018	0	0V00267	MTB DETECTED	Direct (Sputum)	RESISTANT NOT DETECTED	RESISTANT NOT DETECTED	RESISTANT NOT DETECTED	RIF sen INH sen	2022-10-25	2022-10-27	0
IDDSTFP2C01035	C01- Pulianthope	CHENNAI	2022-10-18	2022-10-19	2022-10-20	UAC 327	Valid	Detected	None	No	20.86	1.7*10(06)	No			RIF SENSITIVE / NOT DETECTED				2022-10-19	2022-10-19	0	1ml	MP-Mucopurulent	positive	3+	2022-10-25	2022-10-25	0	positive	MTB		2022-10-25	2022-10-30	5	0.075	0	0.35	0	0V00267	MTB DETECTED	Direct (Sputum)	RESISTANT NOT DETECTED	RESISTANT NOT DETECTED	RESISTANT NOT DETECTED	RIF sen INH sen	2022-10-25	2022-10-27	0
IDDSTFP2C01036	C01- Pulianthope	CHENNAI	2022-10-18	2022-10-19	2022-10-20	UAC 327	Valid	Detected	None	No	26.86	2.5*10(04)	No			RIF SENSITIVE / NOT DETECTED				2022-10-19	2022-10-19	0	5ml	MP-Mucopurulent	positive	3+	2022-10-25	2022-10-25	0	positive	MTB		2022-10-25	2022-10-30	5	0.399	0	1.095	0	0V00267	MTB DETECTED	Direct (Sputum)	RESISTANT NOT DETECTED	RESISTANT NOT DETECTED	RESISTANT NOT DETECTED	RIF sen INH sen	2022-10-25	2022-10-27	0
IDDSTFP2C01043	C01- Pulianthope	CHENNAI	2022-10-21	2022-10-22	2022-10-27	UAC 327	Valid	Detected	None	No	22.4	5.8*10(05)	No			RIF SENSITIVE / NOT DETECTED				2022-10-22	2022-10-22	0	2ml	MP-Mucopurulent	positive	2+	2022-11-02	2022-11-02	0	positive	MTB		2022-11-02	2022-11-09	7	33.286	0	1.541	0	0V00271	MTB DETECTED	Direct (Sputum)	RESISTANT NOT DETECTED	RESISTANT NOT DETECTED	RESISTANT NOT DETECTED	RIF sen INH sen	2022-11-02	2022-11-04	0
IDDSTFP2C01044	C01- Pulianthope	CHENNAI	2022-10-21	2022-10-22	2022-10-27	UAC 327	Valid	Detected	None	No	24.5	1.3*10(05)	No			RIF SENSITIVE / NOT DETECTED				2022-10-22	2022-10-22	0	3ml	S-Salivary	positive	1+	2022-11-02	2022-11-02	0	positive	MTB		2022-11-10	2022-11-18	8	2.093	0	2.058	0	0V00271	MTB DETECTED	Direct (Sputum)	RESISTANT NOT DETECTED	RESISTANT NOT DETECTED	RESISTANT DETECTED	RIF sen INH res	2022-11-02	2022-11-04	0
IDDSTFP2C01045	C01- Pulianthope	CHENNAI	2022-10-21	2022-10-22	2022-10-27	UAC 327	Valid	Detected	None	No	28	1.1*10(04)	No			RIF SENSITIVE / NOT DETECTED				2022-10-22	2022-10-22	0	5ml	MP-Mucopurulent	positive	2+	2022-11-02	2022-11-02	0	positive	MTB		2022-11-02	2022-11-11	9	10.156	0	2.354	0	0V00271	MTB DETECTED	Direct (Sputum)	RESISTANT NOT DETECTED	RESISTANT NOT DETECTED	RESISTANT DETECTED	RIF sen INH res	2022-11-02	2022-11-04	0
IDDSTFP2C01046	C01- Pulianthope	CHENNAI	2022-10-22	2022-10-24	2022-10-27	UAC 327	Valid	Detected	None	No	28	1.1*10(4)	No			RIF SENSITIVE / NOT DETECTED				2022-10-24	2022-10-24	0	3ml	S-Salivary	positive	1+	2022-11-02	2022-11-02	0	positive	MTB		2022-11-02	2022-11-14	12	3.606	0	0.362	0	0V00271	MTB DETECTED	Direct (Sputum)	RESISTANT NOT DETECTED	RESISTANT NOT DETECTED	RESISTANT DETECTED	RIF sen INH res	2022-11-02	2022-11-04	0
IDDSTFP2C01047	C01- Pulianthope	CHENNAI	2022-10-26	2022-10-27	2022-11-28	UAC327	Valid	Detected	None	No	27.33	1.8*10(4)	No			RIF SENSITIVE / NOT DETECTED				2022-10-27	2022-10-27	0	7 ml	MP-Mucopurulent	positive	1+	2022-11-02	2022-11-02	0	positive	MTB		2022-11-02	2022-11-10	8	8.951	0	3.291	0	0V00272	MTB DETECTED	Direct (Sputum)	RESISTANT NOT DETECTED	RESISTANT NOT DETECTED	RESISTANT NOT DETECTED	RIF sen INH sen	2022-11-02	2022-11-04	0
IDDSTFP2C01057	C01- Pulianthope	CHENNAI	2022-11-05	2022-11-07	2022-11-09	UAC419	Valid	Detected	None	No	28.14	1.0*10(04)	No			RIF SENSITIVE / NOT DETECTED				2022-11-07	2022-11-07	0	3ml	MP-Mucopurulent	positive	1+	2022-11-10	2022-11-10	0	positive	MTB		2022-11-10	2022-11-23	13	19.58	0	1.027	0	0V00272	MTB DETECTED	Direct (Sputum)	RESISTANT NOT DETECTED	RESISTANT NOT DETECTED	RESISTANT NOT DETECTED	RIF sen INH sen	2022-11-10	2022-11-12	0
IDDSTFP2C01059	C01- Pulianthope	CHENNAI	2022-11-03	2022-11-04	2022-11-09	UAC 327	Valid	Detected	None	No	25	8.7*10(04)	No			RIF SENSITIVE / NOT DETECTED				2022-11-04	2022-11-04	0	4ml	S-Salivary	positive	1+	2022-11-10	2022-11-10	0	positive	MTB		2022-11-10	2022-11-20	10	2.983	0	0.427	0	0V00272	MTB DETECTED	Direct (Sputum)	RESISTANT NOT DETECTED	RESISTANT NOT DETECTED	RESISTANT NOT DETECTED	RIF sen INH sen	2022-11-10	2022-11-16	0
IDDSTFP2C01062	C02- Thiruvallur	CHENNAI	2022-11-03	2022-11-04	2022-11-09	UAC419	Valid	Detected	None	No	24.67	1.1*10(05)	No			RIF SENSITIVE / NOT DETECTED				2022-11-04	2022-11-04	0	3ml	MP-Mucopurulent	positive	1+	2022-11-10	2022-11-10	0	negative			2022-11-10	2022-12-26	46	12.847	0	2.169	0	0V00272	MTB DETECTED	Direct (Sputum)	RESISTANT NOT DETECTED	RESISTANT NOT DETECTED	RESISTANT NOT DETECTED	RIF sen INH sen	2022-11-10	2022-11-12	0
IDDSTFP2C01064	C01- Pulianthope	CHENNAI	2022-11-04	2022-11-05	2022-11-09	UAC419	Valid	Detected	None	No	24.25	1.6*10(05)	No			RIF SENSITIVE / NOT DETECTED				2022-11-05	2022-11-05	0	3ml	MP-Mucopurulent	positive	2+	2022-11-10	2022-11-10	0	positive	MTB		2022-11-10	2022-11-17	7	5.352	0	2.746	0	0V00272	MTB DETECTED	Direct (Sputum)	RESISTANT NOT DETECTED	RESISTANT NOT DETECTED	RESISTANT NOT DETECTED	RIF sen INH sen	2022-11-10	2022-11-12	0
IDDSTFP2C01065	C01- Pulianthope	CHENNAI	2022-11-07	2022-11-08	2022-11-09	UAC419	Valid	Detected	None	No	24.14	1.7*10(05)	No			RIF SENSITIVE / NOT DETECTED				2022-11-08	2022-11-08	0	3ml	MP-Mucopurulent	positive	3+	2022-11-10	2022-11-10	0	positive	MTB		2022-11-10	2022-11-16	6	6.987	0	0.577	0	0V00272	MTB DETECTED	Direct (Sputum)	RESISTANT NOT DETECTED	RESISTANT NOT DETECTED	RESISTANT NOT DETECTED	RIF sen INH sen	2022-11-10	2022-11-12	0
IDDSTFP2C01066	C01- Pulianthope	CHENNAI	2022-11-07	2022-11-08	2022-11-09	UAC419	Valid	Detected	None	No	25	9.3*10(04)	No			RIF SENSITIVE / NOT DETECTED				2022-11-08	2022-11-08	0	1ml	MP-Mucopurulent	positive	1+	2022-11-10	2022-11-10	0	positive	MTB		2022-11-10	2022-11-19	9	14 .862	0	4.149	0	0V00272	MTB DETECTED	Direct (Sputum)	RESISTANT NOT DETECTED	RESISTANT NOT DETECTED	RESISTANT NOT DETECTED	RIF sen INH sen	2022-11-10	2022-11-12	0
IDDSTFP2C01075	C01- Pulianthope	CHENNAI	2022-11-14	2022-11-15	2022-12-16	UAC419	Valid	Detected	None	No	26.5	3.2*10(04)	No			RIF SENSITIVE / NOT DETECTED				2022-11-15	2022-11-15	0	2ml	S-Salivary	positive	1+	2022-11-18	2022-11-18	0	positive	MTB		2022-11-10	2022-11-23	13	6.414	0	1.573	0	0V00272	MTB DETECTED	Direct (Sputum)	RESISTANT NOT DETECTED	RESISTANT NOT DETECTED	RESISTANT NOT DETECTED	RIF sen INH sen	2022-11-18	2022-11-22	2
IDDSTFP2C01076	C01- Pulianthope	CHENNAI	2022-11-09	2022-11-10	2022-11-17	UAC419	Valid	Detected	None	No	23.17	3.4*10(05)	No			RIF SENSITIVE / NOT DETECTED				2022-11-10	2022-11-10	0	2ml	S-Salivary	positive	1+	2022-11-18	2022-11-18	0	positive	MTB		2022-11-18	2022-12-22	34	21.533	0	0.654	0	0V00272	MTB DETECTED	Direct (Sputum)	RESISTANT NOT DETECTED	RESISTANT NOT DETECTED	RESISTANT NOT DETECTED	RIF sen INH sen	2022-11-18	2022-11-22	2
IDDSTFP2C01082	C01- Pulianthope	CHENNAI	2022-11-16	2022-11-17	2022-11-21	UAC419	Valid	Detected	None	No	20.29	2.6*10(06)	No			RIF SENSITIVE / NOT DETECTED				2022-11-17	2022-11-17	0	2ml	MP-Mucopurulent	positive	2+	2022-11-25	2022-11-25	0	positive	MTB		2022-11-28	2022-12-05	7	34.05	0	6.753	0	0V00272	MTB DETECTED	Direct (Sputum)	RESISTANT NOT DETECTED	RESISTANT NOT DETECTED	RESISTANT NOT DETECTED	RIF sen INH sen	2022-11-25	2022-11-29	2
IDDSTFP2C01083	C01- Pulianthope	CHENNAI	2022-11-16	2022-11-17	2022-11-24	UAC419	Valid	Detected	None	No	25.29	7.6*10(04)	No			RIF SENSITIVE / NOT DETECTED				2022-11-17	2022-11-17	0	2ml	S-Salivary	negative		2022-11-25	2022-11-25	0	negative			2022-11-28	2023-01-12	45	51.997	0	0	0	0V00272	MTB DETECTED	Direct (Sputum)	RESISTANT NOT DETECTED	RESISTANT NOT DETECTED	RESISTANT NOT DETECTED	RIF sen INH sen	2022-11-25	2022-11-29	2
IDDSTFP2C01085	C01- Pulianthope	CHENNAI	2022-11-21	2022-11-22	2022-12-24	UAC419	Valid	Detected	None	No	27.13	2.1*10(04)	No			RIF SENSITIVE / NOT DETECTED				2022-11-22	2022-11-22	0	1ml	MP-Mucopurulent	positive	1+	2022-11-25	2022-11-25	0	positive	MTB		2022-11-28	2022-12-08	10	7.178	0	1.919	0	0V00272	MTB DETECTED	Direct (Sputum)	RESISTANT NOT DETECTED	RESISTANT NOT DETECTED	RESISTANT NOT DETECTED	RIF sen INH sen	2022-11-25	2022-11-29	2
IDDSTFP2C01086	C01- Pulianthope	CHENNAI	2022-11-22	2022-11-22	2022-11-24	UAC419	Valid	Detected	None	No	21.67	9.8*10(05)	No			RIF SENSITIVE / NOT DETECTED				2022-11-22	2022-11-22	0	1ml	MP-Mucopurulent	positive	1+	2022-11-25	2022-11-25	0	positive	MTB		2022-11-28	2022-12-06	8	40.829	0	2.035	0	0V00272	MTB DETECTED	Direct (Sputum)	RESISTANT NOT DETECTED	RESISTANT NOT DETECTED	RESISTANT NOT DETECTED	RIF sen INH sen	2022-11-25	2022-11-29	2
IDDSTFP2C01095	C01- Pulianthope	CHENNAI	2022-11-23	2022-11-24	2022-11-25	UAC419	Valid	Detected	None	No	22.43	5.7*10(05)	No			RIF SENSITIVE / NOT DETECTED				2022-11-24	2022-11-24	0	2ml	MP-Mucopurulent	positive	3+	2022-12-02	2022-12-02	0	positive	MTB		2022-12-02	2022-12-08	6	24.808	0	0.609	0	0V00272	MTB DETECTED	Direct (Sputum)	RESISTANT NOT DETECTED	RESISTANT NOT DETECTED	RESISTANT NOT DETECTED	RIF sen INH sen	2022-12-02	2022-12-06	2
IDDSTFP2C01096	C01- Pulianthope	CHENNAI	2022-11-23	2022-11-24	2022-11-25	UAC419	Valid	Detected	None	No	25.8	5.3*10(04)	No			RIF SENSITIVE / NOT DETECTED				2022-11-24	2022-11-24	0	1ml	MP-Mucopurulent	positive	1+	2022-12-02	2022-12-02	0	positive	MTB		2022-12-02	2022-12-11	9	24.749	0	0.359	0	0V00271	MTB DETECTED	Direct (Sputum)	RESISTANT NOT DETECTED	RESISTANT NOT DETECTED	RESISTANT NOT DETECTED	RIF sen INH sen	2022-12-02	2022-12-06	2
IDDSTFP2C01097	C01- Pulianthope	CHENNAI	2022-11-19	2022-11-21	2022-11-28	UAC419	Valid	Detected	None	No	22.5	5.4*10(05)	No			RIF SENSITIVE / NOT DETECTED				2022-11-21	2022-11-21	0	12ml	MP-Mucopurulent	positive	1+	2022-12-02	2022-12-02	0	positive	MTB		2022-12-02	2022-12-22	20	22.173	0	0.446	0	0V00272	MTB DETECTED	Direct (Sputum)	RESISTANT NOT DETECTED	RESISTANT NOT DETECTED	RESISTANT NOT DETECTED	RIF sen INH sen	2022-12-02	2022-12-06	2
IDDSTFP2C01098	C01- Pulianthope	CHENNAI	2022-11-19	2022-11-21	2022-11-28	UAC419	Valid	Detected	None	No	23.14	3.5*10(05)	No			RIF SENSITIVE / NOT DETECTED				2022-11-21	2022-11-21	0	2ml	S-Salivary	positive	2+	2022-12-02	2022-12-02	0	positive	MTB		2022-12-02	2022-12-11	9	9.502	0	1.246	0	0V00271	MTB DETECTED	Direct (Sputum)	RESISTANT NOT DETECTED	RESISTANT NOT DETECTED	RESISTANT NOT DETECTED	RIF sen INH sen	2022-12-02	2022-12-06	2
IDDSTFP2C01099	C01- Pulianthope	CHENNAI	2022-11-23	2022-11-24	2022-11-28	UAC419	Valid	Detected	None	No	26.33	3.6*10(04)	No			RIF SENSITIVE / NOT DETECTED				2022-11-24	2022-11-24	0	2ml	S-Salivary	positive	1+	2022-12-02	2022-12-02	0	positive	MTB		2022-12-02	2022-12-15	13	18.952	0	0.39	0	0V00273	MTB DETECTED	Direct (Sputum)	RESISTANT NOT DETECTED	RESISTANT NOT DETECTED	RESISTANT NOT DETECTED	RIF sen INH sen	2022-12-02	2022-12-06	2
IDDSTFP2C01100	C01- Pulianthope	CHENNAI	2022-11-23	2022-11-24	2022-11-28	UAC419	Valid	Detected	None	No	21.33	1.2*10(06)	No			RIF SENSITIVE / NOT DETECTED				2022-11-24	2022-11-24	0	3ml	MP-Mucopurulent	positive	3+	2022-12-02	2022-12-02	0	positive	MTB		2022-12-02	2022-12-08	6	Too high	0	2.527	0	0V00271	MTB DETECTED	Direct (Sputum)	RESISTANT NOT DETECTED	RESISTANT NOT DETECTED	RESISTANT NOT DETECTED	RIF sen INH sen	2022-12-02	2022-12-06	2
IDDSTFP2C01102	C01- Pulianthope	CHENNAI	2022-11-29	2022-11-30	2022-12-01	UAC419	Valid	Detected	None	No	19	4.3*10(06)	No			RIF SENSITIVE / NOT DETECTED				2022-11-30	2022-11-30	0	2ml	S-Salivary	positive	2+	2022-12-02	2022-12-02	0	positive	MTB		2022-12-02	2022-12-08	6	28.771	0	0.397	0	0V00293	MTB DETECTED	Direct (Sputum)	RESISTANT NOT DETECTED	RESISTANT NOT DETECTED	RESISTANT NOT DETECTED	RIF sen INH sen	2022-12-02	2022-12-06	2
IDDSTFP2C01103	C01- Pulianthope	CHENNAI	2022-11-28	2022-11-29	2022-12-01	UAC419	Valid	Detected	None	No	21.8	6.4*10(05)	No			RIF SENSITIVE / NOT DETECTED				2022-11-29	2022-11-29	0	1ml	MP-Mucopurulent	positive	2+	2022-12-02	2022-12-02	0	positive	MTB		2022-12-02	2022-12-07	5	36.414	0	0.546	0	OV00273	MTB DETECTED	Direct (Sputum)	RESISTANT NOT DETECTED	RESISTANT NOT DETECTED	RESISTANT NOT DETECTED	RIF sen INH sen	2022-12-02	2022-12-06	2
IDDSTFP2C01104	C01- Pulianthope	CHENNAI	2022-11-28	2022-11-29	2022-12-01	UAC419	Valid	Detected	None	No	15	6.5*10(07)	No			RIF SENSITIVE / NOT DETECTED				2022-11-29	2022-11-29	0	1ml	MP-Mucopurulent	positive	3+	2022-12-02	2022-12-02	0	positive	MTB		2022-12-02	2022-12-19	17	32.013	0	0.97	0	0V00293	MTB DETECTED	Direct (Sputum)	RESISTANT NOT DETECTED	RESISTANT NOT DETECTED	RESISTANT NOT DETECTED	RIF sen INH sen	2022-12-02	2022-12-06	2
IDDSTFP2C01105	C01- Pulianthope	CHENNAI	2022-11-22	2022-11-23	2022-12-01	UAC419	Valid	Detected	None	No	24.2	1.6*10(05)	No			RIF SENSITIVE / NOT DETECTED				2022-11-23	2022-11-23	0	1ml	MP-Mucopurulent	positive	1+	2022-12-02	2022-12-02	0	positive	MTB		2022-12-02	2022-12-24	22	32.005	0	0.986	0	0V00293	MTB DETECTED	Direct (Sputum)	RESISTANT NOT DETECTED	RESISTANT NOT DETECTED	RESISTANT NOT DETECTED	RIF sen INH sen	2022-12-02	2022-12-06	2
IDDSTFP2C01106	C01- Pulianthope	CHENNAI	2022-11-22	2022-11-23	2022-12-01	UAC419	Valid	Detected	None	No	21.25	1.3*10(06)	No			RIF SENSITIVE / NOT DETECTED				2022-11-23	2022-11-23	0	5ml	MP-Mucopurulent	positive	2+	2022-12-02	2022-12-02	0	positive	MTB		2022-12-02	2022-12-07	5	24.904	0	1.95	0	0V00293	MTB DETECTED	Direct (Sputum)	RESISTANT NOT DETECTED	RESISTANT NOT DETECTED	RESISTANT NOT DETECTED	RIF sen INH sen	2022-12-02	2022-12-06	2
IDDSTFP2C01112	C01- Pulianthope	CHENNAI	2022-11-30	2022-12-01	2022-12-06	UAC419	Valid	Detected	None	No	21	1.1*10(06)	No			RIF SENSITIVE / NOT DETECTED				2022-12-01	2022-12-01	0	3ml	MP-Mucopurulent	positive	2+	2022-12-12	2022-12-12	0	positive	MTB		2022-12-12	2022-12-20	8	36.103	0	1.233	0	0V00271	MTB DETECTED	Direct (Sputum)	RESISTANT NOT DETECTED	RESISTANT NOT DETECTED	RESISTANT NOT DETECTED	RIF sen INH sen	2022-12-12	2022-12-14	0
IDDSTFP2C01113	C01- Pulianthope	CHENNAI	2022-12-06	2022-12-07	2022-12-08	UAC419	Valid	Detected	None	No	23.5	2.0*10(06)	No			RIF SENSITIVE / NOT DETECTED				2022-12-07	2022-12-07	0	5ml	MP-Mucopurulent	positive	1+	2022-12-12	2022-12-12	0	positive	MTB		2022-12-12	2022-12-18	6	18.28	0	1.443	0	0V00271	MTB DETECTED	Direct (Sputum)	RESISTANT NOT DETECTED	RESISTANT NOT DETECTED	RESISTANT NOT DETECTED	RIF sen INH sen	2022-12-12	2022-12-14	0
IDDSTFP2C01114	C01- Pulianthope	CHENNAI	2022-12-06	2022-12-07	2022-12-08	UAC419	Valid	Detected	None	No	22	5.6*10(05)	No			RIF SENSITIVE / NOT DETECTED				2022-12-07	2022-12-07	0	1ml	S-Salivary	negative		2022-12-12	2022-12-12	0	positive	MTB		2022-12-12	2022-12-27	15	4.587	0	1.009	0	0V00271	MTB DETECTED	Direct (Sputum)	RESISTANT NOT DETECTED	RESISTANT NOT DETECTED	RESISTANT NOT DETECTED	RIF sen INH sen	2022-12-12	2022-12-14	0
IDDSTFP2C02003	C02- Thiruvallur	CHENNAI	2022-09-23	2022-09-24	2022-09-27	UAC 420	Valid	Detected	None	No	25.33	6.9 *10 (04)	No			RIF SENSITIVE / NOT DETECTED				2022-09-24	2022-09-24	0	2 ml	MP-Mucopurulent	positive	1+	2022-09-28	2022-09-28	0	positive	MTB		2022-09-28	2022-10-08	10	37.312	0	0.975	0	0V00273	MTB DETECTED	Direct (Sputum)	RESISTANT NOT DETECTED	RESISTANT NOT DETECTED	RESISTANT NOT DETECTED	RIF sen INH sen	2022-09-28	2022-09-30	0
IDDSTFP2C02004	C02- Thiruvallur	CHENNAI	2022-09-23	2022-09-24	2022-09-27	UAC420	Valid	Detected	None	No	23.6	2.3*10(05)	No			RIF SENSITIVE / NOT DETECTED				2022-09-24	2022-09-24	0	5ml	S-Salivary	positive	1+	2022-09-28	2022-09-28	0	positive	MTB		2022-09-28	2022-10-05	7	1.21		0.644		0V00273	MTB DETECTED	Direct (Sputum)	RESISTANT NOT DETECTED	RESISTANT NOT DETECTED	RESISTANT NOT DETECTED	RIF sen INH sen	2022-09-28	2022-09-30	0
IDDSTFP2C02005	C02- Thiruvallur	CHENNAI	2022-09-23	2022-09-24	2022-09-27	UAC420	Valid	Detected	None	No	20	2.8*10(06)	No			RIF SENSITIVE / NOT DETECTED				2022-09-24	2022-09-24	0	4ml	MP-Mucopurulent	positive	3+	2022-09-28	2022-09-28	0	positive	MTB		2022-09-28	2022-10-03	5	16.178	0	4.634	0	0V00273	MTB DETECTED	Direct (Sputum)	RESISTANT NOT DETECTED	RESISTANT NOT DETECTED	RESISTANT NOT DETECTED	RIF sen INH sen	2022-09-28	2022-09-30	0
IDDSTFP2C02006	C02- Thiruvallur	CHENNAI	2022-09-23	2022-09-24	2022-09-27	UAC420	Valid	Detected	None	No	23.46	2.5*10(05)	No			RIF SENSITIVE / NOT DETECTED				2022-09-24	2022-09-24	0	1ml	S-Salivary	positive	2+	2022-09-28	2022-09-28	0	positive	MTB		2022-09-28	2022-10-05	7	26.235	0	0.595	0	0V00273	MTB DETECTED	Direct (Sputum)	RESISTANT NOT DETECTED	RESISTANT NOT DETECTED	RESISTANT NOT DETECTED	RIF sen INH sen	2022-09-28	2022-09-30	0
IDDSTFP2C02007	C02- Thiruvallur	CHENNAI	2022-09-23	2022-09-23	2022-09-27	UAC420	Valid	Detected	None	No	19	5.7*10(06)	No			RIF SENSITIVE / NOT DETECTED				2022-09-23	2022-09-23	0	2ml	MP-Mucopurulent	positive	3+	2022-09-28	2022-09-28	0	positive	MTB		2022-09-28	2022-10-03	5	Too high	0	0.815	0	0V00273	MTB DETECTED	Direct (Sputum)	RESISTANT NOT DETECTED	RESISTANT NOT DETECTED	RESISTANT NOT DETECTED	RIF sen INH sen	2022-09-28	2022-09-30	0
IDDSTFP2C02008	C02- Thiruvallur	CHENNAI	2022-09-21	2022-09-22	2022-09-23	UAC420	Valid	Detected	None	No	24.8	10*10(05)	No			RIF SENSITIVE / NOT DETECTED				2022-09-22	2022-09-22	0	5ml	S-Salivary	positive	2+	2022-09-28	2022-09-28	0	positive	MTB		2022-09-28	2022-10-07	9	13.187	0	3.77	0	0V00273	MTB DETECTED	Direct (Sputum)	RESISTANT NOT DETECTED	RESISTANT NOT DETECTED	RESISTANT NOT DETECTED	RIF sen INH sen	2022-09-28	2022-09-30	0
IDDSTFP2C02012	C02- Thiruvallur	CHENNAI	2022-09-29	2022-09-30	2022-10-06	UAC420	Valid	Detected	None	No	19.21	4.9*10(06)	No			RIF SENSITIVE / NOT DETECTED				2022-09-30	2022-09-30	0	2ml	MP-Mucopurulent	positive	2+	2022-10-07	2022-10-07	0	positive	MTB		2022-10-07	2022-10-11	4	43.946	0	5.456	0	0V00273	MTB DETECTED	Direct (Sputum)	RESISTANT NOT DETECTED	RESISTANT NOT DETECTED	RESISTANT NOT DETECTED	RIF sen INH sen	2022-10-07	2022-10-11	2
IDDSTFP2C02013	C02- Thiruvallur	CHENNAI	2022-09-29	2022-09-29	2022-10-06	UAC420	Valid	Detected	None	No	22.23	5.6*10(05)	No			RIF SENSITIVE / NOT DETECTED				2022-09-29	2022-09-29	0	4ml	S-Salivary	positive	1+	2022-10-07	2022-10-07	0	positive	MTB		2022-10-07	2022-10-17	10	28.639	0	1.333	0	0V00273	MTB DETECTED	Direct (Sputum)	RESISTANT NOT DETECTED	RESISTANT NOT DETECTED	RESISTANT NOT DETECTED	RIF sen INH sen	2022-10-07	2022-10-11	2
IDDSTFP2C02014	C02- Thiruvallur	CHENNAI	2022-09-29	2022-09-29	2022-10-06	UAC420	Valid	Detected	None	No	20.13	2.6*10(06)	No			RIF SENSITIVE / NOT DETECTED				2022-09-29	2022-09-29	0	4ml	P-Purulent	positive	2+	2022-10-07	2022-10-07	0	positive	MTB		2022-10-07	2022-10-13	6	59.934	0	0.458	0	0V00273	MTB DETECTED	Direct (Sputum)	RESISTANT NOT DETECTED	RESISTANT NOT DETECTED	RESISTANT NOT DETECTED	RIF sen INH sen	2022-10-07	2022-10-11	2
IDDSTFP2C02015	C02- Thiruvallur	CHENNAI	2022-09-28	2022-09-29	2022-10-06	UAC420	Valid	Detected	None	No	21.33	1.1*10(06)	No			RIF SENSITIVE / NOT DETECTED				2022-09-29	2022-09-29	0	1ml	MP-Mucopurulent	positive	2+	2022-10-07	2022-10-07	0	positive	MTB		2022-10-07	2022-10-12	5	33.672	0	3.668	0	0V00273	MTB DETECTED	Direct (Sputum)	RESISTANT NOT DETECTED	RESISTANT DETECTED	RESISTANT NOT DETECTED	RIF sen INH res	2022-10-07	2022-10-11	2
IDDSTFP2C02016	C02- Thiruvallur	CHENNAI	2022-09-29	2022-09-29	2022-10-06	UAC420	Valid	Detected	None	No	18.83	6.4*10(06)	No			RIF SENSITIVE / NOT DETECTED				2022-09-29	2022-09-29	0	5ml	MP-Mucopurulent	positive	2+	2022-10-07	2022-10-07	0	positive	MTB		2022-10-07	2022-10-12	5	Too high	0	1.788	0	0V00273	MTB DETECTED	Direct (Sputum)	RESISTANT NOT DETECTED	RESISTANT NOT DETECTED	RESISTANT NOT DETECTED	RIF sen INH sen	2022-10-07	2022-10-11	2
IDDSTFP2C02017	C02- Thiruvallur	CHENNAI	2022-09-28	2022-09-29	2022-10-06	UAC420	Valid	Detected	None	No	21.8	8.1*10(05)	No			RIF SENSITIVE / NOT DETECTED				2022-09-29	2022-09-29	0	3ml	MP-Mucopurulent	positive	2+	2022-10-07	2022-10-07	0	positive	MTB		2022-10-07	2022-10-13	6	Too high	0	2.723	0	0V00273	MTB DETECTED	Direct (Sputum)	RESISTANT NOT DETECTED	RESISTANT NOT DETECTED	RESISTANT NOT DETECTED	RIF sen INH sen	2022-10-07	2022-10-11	2
IDDSTFP2C02018	C02- Thiruvallur	CHENNAI	2022-09-28	2022-09-29	2022-10-06	UAC420	Valid	Detected	None	No	20.06	2.7*10(06)	No			RIF SENSITIVE / NOT DETECTED				2022-09-29	2022-09-29	0	2ml	MP-Mucopurulent	positive	2+	2022-10-07	2022-10-07	0	positive	MTB		2022-10-07	2022-10-17	10	57.075	0	3.905	0	0V00273	MTB DETECTED	Direct (Sputum)	RESISTANT NOT DETECTED	RESISTANT NOT DETECTED	RESISTANT NOT DETECTED	RIF sen INH sen	2022-10-07	2022-10-11	2
IDDSTFP2C02024	C02- Thiruvallur	CHENNAI	2022-10-12	2022-10-12	2022-10-14	UAC420	Valid	Detected	None	No	20.57	1.9*10(06)	No			RIF INDETERMINATE	Repeated once			2022-10-12	2022-10-12	0	0.5ml	MP-Mucopurulent	positive	2+	2022-10-17	2022-10-17	0	positive	MTB		2022-10-17	2022-10-22	5	Too high	0	1.669	0	0V00273	MTB DETECTED	Direct (Sputum)	RESISTANT NOT DETECTED	RESISTANT NOT DETECTED	RESISTANT NOT DETECTED	RIF sen INH sen	2022-10-17	2022-10-19	0
IDDSTFP2C02025	C02- Thiruvallur	CHENNAI	2022-10-11	2022-10-12	2022-10-14	UAC420	Valid	Detected	None	No	20	2.8*10(06)	No			RIF INDETERMINATE	Repeated once			2022-10-12	2022-10-12	0	1ml	MP-Mucopurulent	positive	2+	2022-10-17	2022-10-17	0	positive	MTB		2022-10-17	2022-10-22	5	35.775	0	1.044	0	0V00273	MTB DETECTED	Direct (Sputum)	RESISTANT NOT DETECTED	RESISTANT DETECTED	RESISTANT NOT DETECTED	RIF sen INH res	2022-10-17	2022-10-19	0
IDDSTFP2C02026	C02- Thiruvallur	CHENNAI	2022-10-11	2022-10-11	2022-10-14	UAC420	Valid	Detected	None	No	20.83	1.6*10(06)	No			RIF SENSITIVE / NOT DETECTED				2022-10-11	2022-10-11	0	2ml	MP-Mucopurulent	positive	3+	2022-10-17	2022-10-17	0	positive	MTB		2022-10-17	2022-10-22	5	36.679	0	4.68	0	0V00273	MTB DETECTED	Direct (Sputum)	RESISTANT NOT DETECTED	RESISTANT NOT DETECTED	RESISTANT NOT DETECTED	RIF sen INH sen	2022-10-17	2022-10-19	0
IDDSTFP2C02027	C02- Thiruvallur	CHENNAI	2022-10-11	2022-10-11	2022-10-14	UAC420	Valid	Detected	None	No	19.25	4.8*10(06)	No			RIF SENSITIVE / NOT DETECTED				2022-10-11	2022-10-11	0	3ml	MP-Mucopurulent	positive	3+	2022-10-17	2022-10-17	0	positive	MTB		2022-10-17	2022-10-21	4	23.015	0	2.819	0	0V00273	MTB DETECTED	Direct (Sputum)	RESISTANT NOT DETECTED	RESISTANT NOT DETECTED	RESISTANT NOT DETECTED	RIF sen INH sen	2022-10-17	2022-10-19	0
IDDSTFP2C02028	C02- Thiruvallur	CHENNAI	2022-10-10	2022-10-10	2022-10-14	UAC420	Valid	Detected	None	No	22	7.0*10(05)	No			RIF SENSITIVE / NOT DETECTED				2022-10-10	2022-10-10	0	2ml	MP-Mucopurulent	positive	2+	2022-10-17	2022-10-17	0	positive	MTB		2022-10-17	2022-10-22	5	23.75	0	0.95	0	0V00273	MTB DETECTED	Direct (Sputum)	RESISTANT NOT DETECTED	RESISTANT NOT DETECTED	RESISTANT NOT DETECTED	RIF sen INH sen	2022-10-17	2022-10-19	0
IDDSTFP2C02029	C02- Thiruvallur	CHENNAI	2022-10-08	2022-10-10	2022-10-14	UAC420	Valid	Detected	None	No	20	2.8*10(06)	No			RIF SENSITIVE / NOT DETECTED				2022-10-10	2022-10-10	0	3ml	MP-Mucopurulent	positive	2+	2022-10-17	2022-10-17	0	positive	MTB		2022-10-17	2022-10-23	6	Too high	0	1.562	0	0V00273	MTB DETECTED	Direct (Sputum)	RESISTANT NOT DETECTED	RESISTANT NOT DETECTED	RESISTANT NOT DETECTED	RIF sen INH sen	2022-10-17	2022-10-19	0
IDDSTFP2C02030	C02- Thiruvallur	CHENNAI	2022-10-10	2022-10-10	2022-10-14	UAC420	Valid	Detected	None	No	19.44	4.2*10(06)	No			RIF SENSITIVE / NOT DETECTED				2022-10-10	2022-10-10	0	0.5ml	MP-Mucopurulent	positive	1+	2022-10-17	2022-10-17	0	positive	MTB		2022-10-17	2022-10-24	7	Too high	0	0.585	0	0V00273	MTB DETECTED	Direct (Sputum)	RESISTANT NOT DETECTED	RESISTANT NOT DETECTED	RESISTANT NOT DETECTED	RIF sen INH sen	2022-10-17	2022-10-19	0
IDDSTFP2C02037	C02- Thiruvallur	CHENNAI	2022-10-15	2022-10-17	2022-10-21	UAC420	Valid	Detected	None	No	16	4.6*10(07)	No			RIF SENSITIVE / NOT DETECTED				2022-10-17	2022-10-17	0	5ml	MP-Mucopurulent	positive	2+	2022-10-25	2022-10-25	0	positive	MTB		2022-10-25	2022-11-02	8	30.508	0	0.747	0	0V00267	MTB DETECTED	Direct (Sputum)	RESISTANT NOT DETECTED	RESISTANT NOT DETECTED	RESISTANT NOT DETECTED	RIF sen INH sen	2022-10-25	2022-10-27	0
IDDSTFP2C02038	C02- Thiruvallur	CHENNAI	2022-10-15	2022-10-17	2022-10-21	UAC420	Valid	Detected	None	No	15.71	5.6*10(07)	No			RIF SENSITIVE / NOT DETECTED				2022-10-17	2022-10-17	0	5ml	MP-Mucopurulent	positive	2+	2022-10-25	2022-10-25	0	positive	MTB		2022-10-25	2022-10-31	6	14.057	0	1.11	0	0V00267	MTB DETECTED	Direct (Sputum)	RESISTANT NOT DETECTED	RESISTANT NOT DETECTED	RESISTANT NOT DETECTED	RIF sen INH sen	2022-10-25	2022-10-27	0
IDDSTFP2C02039	C02- Thiruvallur	CHENNAI	2022-10-18	2022-10-19	2022-10-21	UAC420	Valid	Detected	None	No	22.5	5.0*10(05)	No			RIF SENSITIVE / NOT DETECTED				2022-10-19	2022-10-19	0	1ml	S-Salivary	positive	1+	2022-10-25	2022-10-25	0	positive	MTB		2022-10-25	2022-11-02	8	28.975	0	0.352	0	0V00267	MTB DETECTED	Direct (Sputum)	RESISTANT NOT DETECTED	RESISTANT NOT DETECTED	RESISTANT NOT DETECTED	RIF sen INH sen	2022-10-25	2022-10-27	0
IDDSTFP2C02040	C02- Thiruvallur	CHENNAI	2022-10-17	2022-10-18	2022-10-21	UAC420	Valid	Detected	None	No	22.5	5.0*10(05)	No			RIF SENSITIVE / NOT DETECTED				2022-10-18	2022-10-18	0	1ml	S-Salivary	positive	1+	2022-10-25	2022-10-25	0	positive	MTB		2022-10-25	2022-11-02	8	2.892	0	0.394	0	0V00267	MTB DETECTED	Direct (Sputum)	RESISTANT NOT DETECTED	RESISTANT NOT DETECTED	RESISTANT NOT DETECTED	RIF sen INH sen	2022-10-25	2022-10-27	0
IDDSTFP2C02041	C02- Thiruvallur	CHENNAI	2022-10-14	2022-10-15	2022-10-21	UAC420	Valid	Detected	None	No	22	7.0*10(05)	No			RIF SENSITIVE / NOT DETECTED				2022-10-15	2022-10-15	0	1ml	MP-Mucopurulent	positive	1+	2022-10-25	2022-10-25	0	positive	MTB		2022-10-25	2022-11-04	10	2.408	0	0.737	0	0V00271	MTB DETECTED	Direct (Sputum)	RESISTANT NOT DETECTED	RESISTANT NOT DETECTED	RESISTANT NOT DETECTED	RIF sen INH sen	2022-10-25	2022-10-27	2
IDDSTFP2C02042	C02- Thiruvallur	CHENNAI	2022-10-14	2022-10-15	2022-10-21	UAC420	Valid	Detected	None	No	20.29	2.3*10(06)	No			RIF SENSITIVE / NOT DETECTED				2022-10-15	2022-10-15	0	0.5ml	MP-Mucopurulent	positive	3+	2022-10-25	2022-10-25	0	positive	MTB		2022-10-25	2022-11-01	7	23.296	0	0.168	0	0V00267	MTB DETECTED	Direct (Sputum)	RESISTANT NOT DETECTED	RESISTANT NOT DETECTED	RESISTANT NOT DETECTED	RIF sen INH sen	2022-10-25	2022-10-27	2
IDDSTFP2C02049	C02- Thiruvallur	CHENNAI	2022-10-28	2022-10-28	2022-11-01	UAC419	Valid	Detected	None	No	20.5	2.0*10(6)	No			RIF SENSITIVE / NOT DETECTED				2022-10-28	2022-10-28	0	3 ml	MP-Mucopurulent	positive	3+	2022-11-02	2022-11-02	0	positive	MTB		2022-11-02	2022-11-10	8	25.423	0	1.801	0	0V00271	MTB DETECTED	Direct (Sputum)	RESISTANT NOT DETECTED	RESISTANT NOT DETECTED	RESISTANT NOT DETECTED	RIF sen INH sen	2022-11-02	2022-11-04	0
IDDSTFP2C02050	C02- Thiruvallur	CHENNAI	2022-10-28	2022-10-28	2022-11-01	UAC419	Valid	Detected	None	No	22	7.0*10(5)	No			RIF SENSITIVE / NOT DETECTED				2022-10-28	2022-10-28	0	5ml	MP-Mucopurulent	positive	2+	2022-11-02	2022-11-02	0	positive	MTB		2022-11-02	2022-11-13	11	5.201	0	1.835	0	0V00271	MTB DETECTED	Direct (Sputum)	RESISTANT NOT DETECTED	RESISTANT NOT DETECTED	RESISTANT NOT DETECTED	RIF sen INH sen	2022-11-02	2022-11-04	0
IDDSTFP2C02051	C02- Thiruvallur	CHENNAI	2022-10-28	2022-10-28	2022-11-01	UAC419	Valid	Detected	None	No	19.6	3.1*10(6)	No			RIF SENSITIVE / NOT DETECTED				2022-10-28	2022-10-28	0	2ml	MP-Mucopurulent	positive	1+	2022-11-02	2022-11-02	0	positive	MTB		2022-11-02	2022-11-10	8	22.022	0	2.912	0	0V00271	MTB DETECTED	Direct (Sputum)	RESISTANT NOT DETECTED	RESISTANT NOT DETECTED	RESISTANT NOT DETECTED	RIF sen INH sen	2022-11-02	2022-11-04	0
IDDSTFP2C02052	C02- Thiruvallur	CHENNAI	2022-10-27	2022-10-27	2022-11-01	UAC419	Valid	Detected	None	No	22.1	6.6*10(06)	No			RIF SENSITIVE / NOT DETECTED				2022-10-27	2022-10-27	0	1ml	MP-Mucopurulent	positive	2+	2022-11-02	2022-11-02	0	positive	MTB		2022-11-02	2022-11-08	6	16.48	0	2.882	0	0V00271	MTB DETECTED	Direct (Sputum)	RESISTANT NOT DETECTED	RESISTANT NOT DETECTED	RESISTANT NOT DETECTED	RIF sen INH sen	2022-11-02	2022-11-04	0
IDDSTFP2C02053	C02- Thiruvallur	CHENNAI	2022-10-18	2022-10-18	2022-11-01	UAC419	Valid	Detected	None	No	22.64	4.5*10(05)	No			RIF SENSITIVE / NOT DETECTED				2022-10-28	2022-10-28	0	0.5ml	S-Salivary	positive	2+	2022-11-02	2022-11-02	0	positive	MTB with contamination	yes (MTB positive)	2022-11-02	2022-11-23	21	10.74	0	0.175	0	0V00271	MTB DETECTED	Direct (Sputum)	RESISTANT NOT DETECTED	RESISTANT NOT DETECTED	RESISTANT NOT DETECTED	RIF sen INH sen	2022-11-02	2022-11-04	0
IDDSTFP2C02054	C02- Thiruvallur	CHENNAI	2022-10-25	2022-10-25	2022-11-01	UAC419	Valid	Detected	None	No	19.17	5.0*10(06)	No			RIF SENSITIVE / NOT DETECTED				2022-10-25	2022-10-25	0	0.5ml	S-Salivary	positive	1+	2022-11-02	2022-11-02	0	positive	MTB		2022-11-10	2022-11-21	11	0.099	0	0.167	0	0V00271	MTB DETECTED	Direct (Sputum)	RESISTANT NOT DETECTED	RESISTANT NOT DETECTED	RESISTANT NOT DETECTED	RIF sen INH sen	2022-11-02	2022-11-04	0
IDDSTFP2C02055	C02- Thiruvallur	CHENNAI	2022-10-26	2022-10-26	2022-11-01	UAC419	Valid	Detected	None	No	23	3.5*10(05)	No			RIF SENSITIVE / NOT DETECTED				2022-10-26	2022-10-26	0	0.5ml	MP-Mucopurulent	positive	2+	2022-11-02	2022-11-02	0	positive	MTB		2022-11-02	2022-11-09	7	2.204	0	2.025	0	0V00271	MTB DETECTED	Direct (Sputum)	RESISTANT NOT DETECTED	RESISTANT NOT DETECTED	RESISTANT NOT DETECTED	RIF sen INH sen	2022-11-02	2022-11-04	0
IDDSTFP2C02067	C02- Thiruvallur	CHENNAI	2022-10-31	2022-10-31	2022-11-09	UAC419	Valid	Detected	None	No	19.5	4.0*10(06)	No			RIF SENSITIVE / NOT DETECTED				2022-10-31	2022-10-31	0	2ml	S-Salivary	positive	2+	2022-11-10	2022-11-10	0	positive	MTB		2022-11-10	2022-11-17	7	14.118	0	0.163	0	0V00272	MTB DETECTED	Direct (Sputum)	RESISTANT NOT DETECTED	RESISTANT NOT DETECTED	RESISTANT NOT DETECTED	RIF sen INH sen	2022-11-10	2022-11-14	2
IDDSTFP2C02068	C02- Thiruvallur	CHENNAI	2022-10-31	2022-11-03	2022-11-09	UAC419	Valid	Detected	None	No	20.33	2.2*10(06)	No			RIF SENSITIVE / NOT DETECTED				2022-11-03	2022-11-03	0	1ml	MP-Mucopurulent	positive	3+	2022-11-10	2022-11-10	0	positive	MTB		2022-11-10	2022-11-16	6	38.058	0	0.613	0	0V00272	MTB DETECTED	Direct (Sputum)	RESISTANT NOT DETECTED	RESISTANT DETECTED	RESISTANT NOT DETECTED	RIF sen INH res	2022-11-10	2022-11-14	2
IDDSTFP2C02069	C02- Thiruvallur	CHENNAI	2022-11-01	2022-11-01	2022-11-09	UAC419	Valid	Detected	None	No	22.25	5.9*10(05)	No			RIF SENSITIVE / NOT DETECTED				2022-11-01	2022-11-01	0	2ml	S-Salivary	positive	2+	2022-11-10	2022-11-10	0	positive	Others		2022-11-10	2022-12-12	32	Too high	0	0.111	0	0V00272	MTB DETECTED	Direct (Sputum)	RESISTANT NOT DETECTED	RESISTANT NOT DETECTED	RESISTANT NOT DETECTED	RIF sen INH sen	2022-11-10	2022-11-14	2
IDDSTFP2C02070	C02- Thiruvallur	CHENNAI	2022-11-05	2022-11-05	2022-11-09	UAC419	Valid	Detected	None	No	20.67	1.8*10(06)	No			RIF SENSITIVE / NOT DETECTED				2022-11-05	2022-11-05	0	1ml	S-Salivary	positive	2+	2022-11-10	2022-11-10	0	positive	MTB		2022-11-10	2022-11-19	9	31.855	0	0.101	0	0V00272	MTB DETECTED	Direct (Sputum)	RESISTANT NOT DETECTED	RESISTANT NOT DETECTED	RESISTANT NOT DETECTED	RIF sen INH sen	2022-11-10	2022-11-14	2
IDDSTFP2C02071	C02- Thiruvallur	CHENNAI	2022-11-05	2022-11-05	2022-11-09	UAC419	Valid	Detected	None	No	25.33	6.9*10(04)	No			RIF SENSITIVE / NOT DETECTED				2022-11-05	2022-11-05	0	2ml	S-Salivary	positive	1+	2022-11-10	2022-11-10	0	positive	MTB		2022-11-10	2022-11-19	9	5.24	0	0.323	0	0V00271	MTB DETECTED	Direct (Sputum)	RESISTANT NOT DETECTED	RESISTANT NOT DETECTED	RESISTANT NOT DETECTED	RIF sen INH sen	2022-11-10	2022-11-14	2
IDDSTFP2C02072	C02- Thiruvallur	CHENNAI	2022-11-05	2022-11-05	2022-11-09	UAC419	Valid	Detected	None	No	24	1.7*10(05)	No			RIF SENSITIVE / NOT DETECTED				2022-11-05	2022-11-05	0	2ml	MP-Mucopurulent	positive	2+	2022-11-10	2022-11-10	0	positive	MTB		2022-11-10	2022-11-17	7	Too high	0	0.598	0	0V00272	MTB DETECTED	Direct (Sputum)	RESISTANT NOT DETECTED	RESISTANT NOT DETECTED	RESISTANT NOT DETECTED	RIF sen INH sen	2022-11-10	2022-11-14	2
IDDSTFP2C02073	C02- Thiruvallur	CHENNAI	2022-11-05	2022-11-05	2022-11-09	UAC419	Valid	Detected	None	No	23.71	2.1*10(05)	No			RIF SENSITIVE / NOT DETECTED				2022-11-05	2022-11-05	0	3ml	S-Salivary	positive	1+	2022-11-10	2022-11-10	0	negative			2022-11-10	2022-12-26	46	14.419	0	0.525	0	0V00272	MTB DETECTED	Direct (Sputum)	RESISTANT NOT DETECTED	RESISTANT NOT DETECTED	RESISTANT NOT DETECTED	RIF sen INH sen	2022-11-10	2022-11-14	2
IDDSTFP2C02074	C02- Thiruvallur	CHENNAI	2022-11-04	2022-11-04	2022-11-09	UAC 419	Valid	Detected	None	No	26.83	2.4*10(04)	No			RIF SENSITIVE / NOT DETECTED				2022-11-04	2022-11-04	0	5ml	MP-Mucopurulent	positive	2+	2022-11-10	2022-11-10	0	positive	MTB		2022-11-10	2022-11-16	6	1.499	0	1.771	0	0V00272	MTB DETECTED	Direct (Sputum)	RESISTANT NOT DETECTED	RESISTANT NOT DETECTED	RESISTANT NOT DETECTED	RIF sen INH sen	2022-11-10	2022-11-14	2
IDDSTFP2C02077	C02- Thiruvallur	CHENNAI	2022-11-14	2022-11-15	2022-11-17	UAC419	Valid	Detected	None	No	24.75	1.6*10(05)	No			RIF SENSITIVE / NOT DETECTED				2022-11-15	2022-11-15	0	4ml	S-Salivary	positive	1+	2022-11-18	2022-11-18	0	positive	MTB		2022-11-18	2022-11-29	11	7.195	0	3.847	0	0V00272	MTB DETECTED	Direct (Sputum)	RESISTANT NOT DETECTED	RESISTANT NOT DETECTED	RESISTANT NOT DETECTED	RIF sen INH sen	2022-11-18	2022-11-22	2
IDDSTFP2C02078	C02- Thiruvallur	CHENNAI	2022-11-14	2022-11-15	2022-11-17	UAC419	Valid	Detected	None	No	23.1	3.3*10(05)	No			RIF SENSITIVE / NOT DETECTED				2022-11-15	2022-11-15	0	1ml	S-Salivary	positive	1+	2022-11-18	2022-11-18	0	positive	MTB		2022-11-18	2022-11-25	7	19.222	0	0.342	0	0V00272	MTB DETECTED	Direct (Sputum)	RESISTANT NOT DETECTED	RESISTANT NOT DETECTED	RESISTANT DETECTED	RIF sen INH res	2022-11-18	2022-11-22	2
IDDSTFP2C02079	C02- Thiruvallur	CHENNAI	2022-11-14	2022-11-15	2022-11-17	UAC419	Valid	Detected	None	No	23.08	3.3*10(05)	No			RIF SENSITIVE / NOT DETECTED				2022-11-15	2022-11-15	0	3ml	MP-Mucopurulent	positive	2+	2022-11-18	2022-11-18	0	positive	MTB with contamination	yes (MTB positive)	2022-11-18	2022-12-12	24	10.906	0	1.933	0	0V00272	MTB DETECTED	Direct (Sputum)	RESISTANT NOT DETECTED	RESISTANT NOT DETECTED	RESISTANT NOT DETECTED	RIF sen INH sen	2022-11-18	2022-11-22	2
IDDSTFP2C02080	C02- Thiruvallur	CHENNAI	2022-11-14	2022-11-15	2022-11-17	UAC419	Valid	Detected	None	No	24.2	1.5*10(05)	No			RIF SENSITIVE / NOT DETECTED				2022-11-15	2022-11-15	0	2ml	S-Salivary	positive	1+	2022-11-18	2022-11-18	0	positive	MTB		2022-11-18	2022-11-25	7	38.861	0	1.037	0	0V00272	MTB DETECTED	Direct (Sputum)	RESISTANT NOT DETECTED	RESISTANT NOT DETECTED	RESISTANT NOT DETECTED	RIF sen INH sen	2022-11-18	2022-11-22	2
IDDSTFP2C02087	C02- Thiruvallur	CHENNAI	2022-11-18	2022-11-19	2022-11-24	UAC420	Valid	Detected	None	No	27.6	1.4*10(04)	No			RIF SENSITIVE / NOT DETECTED				2022-11-19	2022-11-19	0	2ml	S-Salivary	positive	1+	2022-11-25	2022-11-25	0	positive	MTB		2022-11-28	2022-12-09	11	11.806	0	0.547	0	0V00272	MTB DETECTED	Direct (Sputum)	RESISTANT NOT DETECTED	RESISTANT NOT DETECTED	RESISTANT NOT DETECTED	RIF sen INH sen	2022-11-25	2022-11-29	2
IDDSTFP2C02088	C02- Thiruvallur	CHENNAI	2022-11-21	2022-11-22	2022-11-24	UAC420	Valid	Detected	None	No	22	7.0*10(05)	No			RIF SENSITIVE / NOT DETECTED				2022-11-22	2022-11-22	0	1ml	MP-Mucopurulent	positive	1+	2022-11-25	2022-11-25	0	positive	MTB		2022-11-28	2022-12-05	7	36.404	0	1.354	0	0V00272	MTB DETECTED	Direct (Sputum)	RESISTANT NOT DETECTED	RESISTANT NOT DETECTED	RESISTANT NOT DETECTED	RIF sen INH sen	2022-11-25	2022-11-29	2
IDDSTFP2C02089	C02- Thiruvallur	CHENNAI	2022-11-18	2022-11-19	2022-11-24	UAC420	Valid	Detected	None	No	21	1.4*10(06)	No			RIF SENSITIVE / NOT DETECTED				2022-11-19	2022-11-19	0	0.5ml	MP-Mucopurulent	positive	2+	2022-11-25	2022-11-25	0	positive	MTB		2022-11-28	2022-12-06	8	50.131	0	0.748	0	0V00272	MTB DETECTED	Direct (Sputum)	RESISTANT NOT DETECTED	RESISTANT NOT DETECTED	RESISTANT NOT DETECTED	RIF sen INH sen	2022-11-25	2022-11-29	2
IDDSTFP2C02090	C02- Thiruvallur	CHENNAI	2022-11-18	2022-11-21	2022-11-24	UAC420	Valid	Detected	None	No	19.8	3.2*10(06)	No			RIF SENSITIVE / NOT DETECTED				2022-11-21	2022-11-21	0	1ml	S-Salivary	positive	1+	2022-11-25	2022-11-25	0	positive	MTB		2022-11-28	2022-12-07	9	9.209	0	1.883	0	0V00272	MTB DETECTED	Direct (Sputum)	RESISTANT NOT DETECTED	RESISTANT NOT DETECTED	RESISTANT NOT DETECTED	RIF sen INH sen	2022-11-25	2022-11-29	2
IDDSTFP2C02093	C02- Thiruvallur	CHENNAI	2022-11-19	2022-11-21	2022-11-24	UAC420	Valid	Detected	0	No	26.75	2.6*10(04)	No			RIF SENSITIVE / NOT DETECTED				2022-11-21	2022-11-21	0	2ml	S-Salivary	positive	1+	2022-11-25	2022-11-25	0	positive	MTB		2022-11-28	2022-12-14	16	31.392	0	2.189	0	0V00272	MTB DETECTED	Direct (Sputum)	RESISTANT NOT DETECTED	RESISTANT NOT DETECTED	RESISTANT NOT DETECTED	RIF sen INH sen	2022-11-25	2022-11-29	2
IDDSTFP2C02107	C02- Thiruvallur	CHENNAI	2022-11-23	2022-11-23	2022-12-01	UAC420	Valid	Detected	None	No	25.17	7.8*10(04)	No			RIF SENSITIVE / NOT DETECTED				2022-11-23	2022-11-23	0	1ml	S-Salivary	positive	1+	2022-12-02	2022-12-02	0	positive	MTB		2022-12-02	2022-12-14	12	34.875	0	0.063	0	0V00293	MTB DETECTED	Direct (Sputum)	RESISTANT NOT DETECTED	RESISTANT DETECTED	RESISTANT NOT DETECTED	RIF sen INH res	2022-12-02	2022-12-06	2
IDDSTFP2C02108	C02- Thiruvallur	CHENNAI	2022-11-26	2022-11-26	2022-12-01	UAC420	Valid	Detected	None	No	21.25	1.2*10(06)	No			RIF SENSITIVE / NOT DETECTED				2022-11-26	2022-11-26	0	2ml	MP-Mucopurulent	positive	1+	2022-12-02	2022-12-02	0	positive	MTB		2022-12-02	2022-12-08	6	14.247	0	0.401	0	0V00293	MTB DETECTED	Direct (Sputum)	RESISTANT NOT DETECTED	RESISTANT NOT DETECTED	RESISTANT NOT DETECTED	RIF sen INH sen	2022-12-02	2022-12-06	2
IDDSTFP2C02109	C02- Thiruvallur	CHENNAI	2022-11-26	2022-11-28	2022-12-01	UAC420	Valid	Detected	None	No	20.29	2.3*10(06)	No			RIF SENSITIVE / NOT DETECTED				2022-11-28	2022-11-28	0	10 ml	MP-Mucopurulent	positive	2+	2022-12-02	2022-12-02	0	positive	MTB		2022-12-02	2022-12-08	6	7.577	0	1.04	0	0V00272	MTB DETECTED	Direct (Sputum)	RESISTANT NOT DETECTED	RESISTANT NOT DETECTED	RESISTANT NOT DETECTED	RIF sen INH sen	2022-12-02	2022-12-06	2
IDDSTFP2C02110	C02- Thiruvallur	CHENNAI	2022-11-29	2022-11-29	2022-12-01	UAC420	Valid	Detected	None	No	19.1	5.3*10(06)	No			RIF SENSITIVE / NOT DETECTED				2022-11-29	2022-11-29	0	1ml	MP-Mucopurulent	positive	2+	2022-12-02	2022-12-02	0	positive	MTB		2022-12-02	2022-12-08	6	36.245	0	0.466	0	0V00271	MTB DETECTED	Direct (Sputum)	RESISTANT NOT DETECTED	RESISTANT NOT DETECTED	RESISTANT NOT DETECTED	RIF sen INH sen	2022-12-02	2022-12-06	2
IDDSTFP2C02111	C02- Thiruvallur	CHENNAI	2022-11-29	2022-11-29	2022-12-01	UAC420	Valid	Detected	None	No	27.25	1.8*10(04)	No			RIF SENSITIVE / NOT DETECTED				2022-11-29	2022-11-29	0	2ml	MP-Mucopurulent	positive	1+	2022-12-02	2022-12-02	0	positive	MTB		2022-12-02	2022-12-14	12	15.957	0	0.576	0	0V00271	MTB DETECTED	Direct (Sputum)	RESISTANT NOT DETECTED	RESISTANT NOT DETECTED	RESISTANT NOT DETECTED	RIF sen INH sen	2022-12-02	2022-12-06	2
IDDSTFP2D01001	D01- TRUENAT LAB GTB HOSIPITAL	DELHI	2022-10-07	2022-10-07	2022-10-08	TB165	Valid	Detected	0	No	26.2	4.9 X10^4	No			RIF SENSITIVE / NOT DETECTED				2022-10-07	2022-10-07	0	3 ML	MP-Mucopurulent	positive	3+	2022-10-08	2022-10-08	0	NEGATIVE			2023-01-30	2023-03-15	44	2.74	0	0.61	0	OV00273	MTB DETECTED	Direct (Sputum)	RESISTANT NOT DETECTED	RESISTANT NOT DETECTED	RESISTANT NOT DETECTED	RIF sen INH sen	2022-10-10	2022-10-12	0
IDDSTFP2D01002	D01- TRUENAT LAB GTB HOSIPITAL	DELHI	2022-10-10	2022-10-10	2022-10-11	TB165	Valid	Detected	0	No	28.4	1.0X10^4	No			RIF SENSITIVE / NOT DETECTED				2022-10-10	2022-10-10	0	3ml	MP-Mucopurulent	positive	3+	2022-10-11	2022-10-11	0	POSITIVE	MTB		2022-10-10	2022-10-18	8	5.08	0	1.04	0	OV00273	MTB DETECTED	Direct (Sputum)	RESISTANT NOT DETECTED	RESISTANT NOT DETECTED	RESISTANT NOT DETECTED	RIF sen INH sen	2022-10-11	2022-10-13	0
IDDSTFP2D01003	D01- TRUENAT LAB GTB HOSIPITAL	DELHI	2022-10-10	2022-10-10	2022-10-11	TB165	Valid	Detected	0	No	26.75	3.3X10^4	No			RIF SENSITIVE / NOT DETECTED				2022-10-10	2022-10-10	0	3ML	MP-Mucopurulent	positive	2+	2022-10-11	2022-10-11	0	POSITIVE	MTB		2022-10-11	2022-10-20	9	12.5	0	1.12	0	OV00273	MTB DETECTED	Direct (Sputum)	RESISTANT NOT DETECTED	RESISTANT NOT DETECTED	RESISTANT NOT DETECTED	RIF sen INH sen	2022-10-10	2022-10-12	0
IDDSTFP2D01004	D01- TRUENAT LAB GTB HOSIPITAL	DELHI	2022-10-10	2022-10-10	2022-11-11	TB165	Valid	Detected	0	No	26.8	3.2X10^4	No			RIF SENSITIVE / NOT DETECTED				2022-10-10	2022-10-10	0	3ml	MP-Mucopurulent	positive	3+	2022-10-11	2022-10-11	0				2022-10-11	2022-10-18	7	1.9	0	0.59	0	OV00273	MTB DETECTED	Direct (Sputum)	RESISTANT NOT DETECTED	RESISTANT NOT DETECTED	RESISTANT NOT DETECTED	RIF sen INH sen	2022-10-11	2022-10-13	0
IDDSTFP2D01005	D01- TRUENAT LAB GTB HOSIPITAL	DELHI	2022-10-10	2022-10-10	2022-10-11	TB165	Valid	Detected	0	No	22.25	8.2X10^5	No			RIF SENSITIVE / NOT DETECTED				2022-10-10	2022-10-10	0	3ML	MP-Mucopurulent	positive	3+	2022-10-11	2022-10-11	0	POSITIVE	MTB		2022-10-12	2022-10-19	7	36.2		2.06		OV00273	MTB DETECTED	Direct (Sputum)				Indeterminate
IDDSTFP2D01009	D01- TRUENAT LAB GTB HOSIPITAL	DELHI	2022-10-12	2022-10-12	2022-10-13	TB165	Valid	Detected	0	No	20.75	2.4X10^5	No		No	ERROR		Error 5	No	2022-10-12	2022-10-12	0	3ml	MP-Mucopurulent	positive	3+	2022-10-13	2022-10-14	1	POSITIVE	MTB		2022-10-13	2022-10-29	16	21.6	0	0.83	0	OV00273	MTB DETECTED	Direct (Sputum)	RESISTANT NOT DETECTED	RESISTANT NOT DETECTED	RESISTANT NOT DETECTED	RIF sen INH sen	2022-10-13	2022-10-17	2
IDDSTFP2D01011	D01- TRUENAT LAB GTB HOSIPITAL	DELHI	2022-10-12	2022-10-12	2022-10-13	TB165	Valid	Detected	0	No	25.33	9.1X10^4	No			RIF SENSITIVE / NOT DETECTED				2022-10-12	2022-10-12	0	3ml	MP-Mucopurulent	positive	3+	2022-10-13	2022-10-14	1	POSITIVE	MTB		2022-10-15	2022-10-29	14	11.6	0	0.51	0	OV00273	MTB DETECTED	Direct (Sputum)	RESISTANT NOT DETECTED	RESISTANT NOT DETECTED	RESISTANT NOT DETECTED	RIF sen INH sen	2022-10-13	2022-10-17	2
IDDSTFP2D01012	D01- TRUENAT LAB GTB HOSIPITAL	DELHI	2022-10-12	2022-10-12	2022-10-13	TB165	Valid	Detected	0	No	21.6	1.3X10^6	No			RIF SENSITIVE / NOT DETECTED				2022-10-12	2022-10-12	0	3ml	MP-Mucopurulent	negative		2022-10-13	2022-10-14	1	NEGATIVE			2022-10-15	2022-11-28	44	16.4		1.05		OV00273	MTB DETECTED	Direct (Sputum)	RESISTANT NOT DETECTED	RESISTANT NOT DETECTED	RESISTANT NOT DETECTED	RIF sen INH sen	2022-10-13	2022-10-17	2
IDDSTFP2D02014	D02- JHANDEWALAN CHEST CLINIC	DELHI	2022-10-12	2022-10-12	2022-10-13	TB165	Valid	Detected	0	No	32	9.6X10^4	No			RIF RESISTANT / DETECTED				2022-10-12	2022-10-12	0	3ml	MP-Mucopurulent	negative		2022-10-13	2022-10-14	1	NEGATIVE			2022-10-15	2022-11-28	44	12.7		1.64		OV00273	MTB DETECTED	Direct (Sputum)	RESISTANT DETECTED	RESISTANT DETECTED	RESISTANT DETECTED	RIF res INH res	2022-10-13	2022-10-17	2
IDDSTFP2D01015	D01- TRUENAT LAB GTB HOSIPITAL	DELHI	2022-10-13	2022-10-13	2022-10-14	TB165	Valid	Detected	0	No	28.43	1.0X10^4	No			RIF SENSITIVE / NOT DETECTED				2022-10-13	2022-10-13	0	3ml	MP-Mucopurulent	positive	1+	2022-10-14	2022-10-14	0	NEGATIVE			2022-10-19	2022-12-01	43	1.52	0	0.44	0	OV00273	MTB DETECTED	Direct (Sputum)	RESISTANT NOT DETECTED	RESISTANT NOT DETECTED	RESISTANT NOT DETECTED	RIF sen INH sen	2022-10-17	2022-10-19	0
IDDSTFP2D01016	D01- TRUENAT LAB GTB HOSIPITAL	DELHI	2022-10-13	2022-10-13	2022-10-14	TB165	Valid	Detected	0	No	26.4	5.7X10^4	No			RIF RESISTANT / DETECTED				2022-10-13	2022-10-13	0	3ml	MP-Mucopurulent	positive	3+	2022-10-14	2022-10-14	0	POSITIVE	MTB		2022-10-19	2022-10-29	10	0.31	0	0.6	0	OV00273	MTB DETECTED	Direct (Sputum)	RESISTANT DETECTED	RESISTANT NOT DETECTED	RESISTANT NOT DETECTED	RIF res INH sen	2022-10-17	2022-10-19	0
IDDSTFP2D01017	D01- TRUENAT LAB GTB HOSIPITAL	DELHI	2022-10-14	2022-10-14	2022-10-15	TB165	Valid	Detected	0	No	27.67	1.7X10^4	No		No	ERROR		Error 5	No	2022-10-14	2022-10-14	0	3ml	MP-Mucopurulent	positive	3+	2022-10-15	2022-10-17	2	POSITIVE	MTB		2022-10-17	2022-10-29	12	33		2.61		OV00273	MTB DETECTED	Direct (Sputum)	RESISTANT NOT DETECTED	RESISTANT NOT DETECTED	RESISTANT NOT DETECTED	RIF sen INH sen	2022-10-17	2022-10-19	0
IDDSTFP2D01018	D01- TRUENAT LAB GTB HOSIPITAL	DELHI	2022-10-14	2022-10-14	2022-10-15	TB165	Valid	Detected	0	No	23.2	4.2X10^5	No			ERROR		Error 5	No	2022-10-14	2022-10-14	0	3ml	MP-Mucopurulent	positive	3+	2022-10-15	2022-10-17	2	POSITIVE	MTB		2022-10-17	2022-10-29	12	20.9	0	2.53	0	OV00273	MTB DETECTED	Direct (Sputum)	RESISTANT NOT DETECTED	RESISTANT NOT DETECTED	RESISTANT NOT DETECTED	RIF sen INH sen	2022-10-17	2022-10-19	0
IDDSTFP2D01019	D01- TRUENAT LAB GTB HOSIPITAL	DELHI	2022-10-14	2022-10-14	2022-10-15	TB165	Valid	Detected	0	No	26.8	3.2X10^4	No			RIF RESISTANT / DETECTED				2022-10-14	2022-10-14	0	3ml	MP-Mucopurulent	positive	2+	2022-10-15	2022-10-17	2	NEGATIVE			2022-10-17	2022-12-01	45	15.9	0	0.93	0	OV00273	MTB DETECTED	Direct (Sputum)	RESISTANT DETECTED	RESISTANT NOT DETECTED	RESISTANT NOT DETECTED	RIF res INH sen	2022-10-17	2022-10-19	0
IDDSTFP2D01020	D01- TRUENAT LAB GTB HOSIPITAL	DELHI	2022-10-14	2022-10-14	2022-10-15	TB165	Valid	Detected	0	No	26.8	3.2X10^4	No			RIF SENSITIVE / NOT DETECTED				2022-10-14	2022-10-14	0	3ml	MP-Mucopurulent	positive	3+	2022-10-15	2022-10-17	2	POSITIVE	MTB		2022-10-17	2022-10-29	12	0.7	0	0.79	0	OV00273	MTB DETECTED	Direct (Sputum)	RESISTANT NOT DETECTED	RESISTANT NOT DETECTED	RESISTANT NOT DETECTED	RIF sen INH sen	2022-10-17	2022-10-19	0
IDDSTFP2D02022	D02- JHANDEWALAN CHEST CLINIC	DELHI	2022-10-15	2022-10-15	2022-10-18	TB165	Valid	Detected	0	No	24.57	1.1X10*5	No			RIF SENSITIVE / NOT DETECTED				2022-10-15	2022-10-15	0	3ml	MP-Mucopurulent	negative		2022-10-18	2022-10-18	0	POSITIVE	MTB		2022-10-19	2022-11-11	23	3.29	0	0.76	0	OV00273	MTB DETECTED	Direct (Sputum)	RESISTANT NOT DETECTED	RESISTANT DETECTED	RESISTANT NOT DETECTED	RIF sen INH res	2022-10-18	2022-10-20	0
IDDSTFP2D01024	D01- TRUENAT LAB GTB HOSIPITAL	DELHI	2022-10-17	2022-10-17	2022-10-18	TB165	Valid	Detected	0	No	23.2	4.2X10^5	No			RIF SENSITIVE / NOT DETECTED				2022-10-17	2022-10-17	0	3ml	MP-Mucopurulent	positive	3+	2022-10-18	2022-10-18	0	POSITIVE	MTB		2022-10-19	2022-11-01	13	18.15	0	0.57	0	OV00273	MTB DETECTED	Direct (Sputum)	RESISTANT NOT DETECTED	RESISTANT NOT DETECTED	RESISTANT NOT DETECTED	RIF sen INH sen	2022-10-18	2022-10-20	0
IDDSTFP2D01025	D01- TRUENAT LAB GTB HOSIPITAL	DELHI	2022-10-17	2022-10-17	2022-10-18	TB165	Valid	Detected	0	No	26.33	4.5X10^4	No			RIF SENSITIVE / NOT DETECTED				2022-10-17	2022-10-17	0	3ml	MP-Mucopurulent	positive	2+	2022-10-18	2022-10-18	0	POSITIVE	MTB		2022-10-19	2022-11-01	13	12.45	0	0.16	0	OV00273	MTB DETECTED	Direct (Sputum)	RESISTANT NOT DETECTED	RESISTANT NOT DETECTED	RESISTANT NOT DETECTED	RIF sen INH sen	2022-10-18	2022-10-20	0
IDDSTFP2D01026	D01- TRUENAT LAB GTB HOSIPITAL	DELHI	2022-10-18	2022-10-18	2022-10-19	TB165	Valid	Detected	0	No	20.43	3.0X10^6	No			RIF SENSITIVE / NOT DETECTED				2022-10-18	2022-10-18	0	3ml	MP-Mucopurulent	positive	3+	2022-10-19	2022-10-19	0	POSITIVE	MTB		2022-10-20	2022-11-01	12	34.4	0	24.5	0	OV00273	MTB DETECTED	Direct (Sputum)	RESISTANT NOT DETECTED	RESISTANT NOT DETECTED	RESISTANT NOT DETECTED	RIF sen INH sen	2022-10-19	2022-10-21	0
IDDSTFP2D01027	D02- JHANDEWALAN CHEST CLINIC	DELHI	2022-10-17	2022-10-17	2022-10-18	TB165	Valid	Detected	0	No	26.75	2.5X10^4	No			RIF SENSITIVE / NOT DETECTED				2022-10-17	2022-10-17	0	3ml	MP-Mucopurulent	negative		2022-10-19	2022-10-19	0	POSITIVE	MTB		2022-10-19	2022-10-31	12	14.5	0	0.63	0	OV00273	MTB DETECTED	Direct (Sputum)	RESISTANT NOT DETECTED	RESISTANT NOT DETECTED	RESISTANT NOT DETECTED	RIF sen INH sen	2022-10-19	2022-10-21	0
IDDSTFP2D01029	D01- TRUENAT LAB GTB HOSIPITAL	DELHI	2022-10-19	2022-10-19	2022-10-20	TB165	Valid	Detected	0	No	23	4.8X10^5	No			RIF SENSITIVE / NOT DETECTED				2022-10-19	2022-10-19	0	3 ML	MP-Mucopurulent	positive	scanty	2022-10-20	2022-10-20	0	NEGATIVE			2023-01-20	2023-03-03	42	10.1	0	1.69	0	OV00273	MTB DETECTED	Direct (Sputum)	RESISTANT NOT DETECTED	RESISTANT NOT DETECTED	RESISTANT NOT DETECTED	RIF sen INH sen	2022-10-20	2022-10-24	2
IDDSTFP2D01031	D01- TRUENAT LAB GTB HOSIPITAL	DELHI	2022-10-19	2022-10-19	2022-10-20	TB165	Valid	Detected	0	No	25	1.2X10^5	No			RIF SENSITIVE / NOT DETECTED				2022-10-19	2022-10-19	0	3ml	MP-Mucopurulent	positive	3+	2022-10-20	2022-10-21	1	POSITIVE	MTB		2022-10-21	2022-11-03	13	2.53	0	0.88	0	OV00273	MTB DETECTED	Direct (Sputum)	RESISTANT NOT DETECTED	RESISTANT NOT DETECTED	RESISTANT NOT DETECTED	RIF sen INH sen	2022-10-20	2022-10-24	2
IDDSTFP2D02033	D02- JHANDEWALAN CHEST CLINIC	DELHI	2022-10-21	2022-10-21	2022-10-26	TB165	Valid	Detected	None	No	28.29	6.7X10^4	No			RIF SENSITIVE / NOT DETECTED				2022-10-21	2022-10-21	0	3ml	MP-Mucopurulent	positive	1+	2022-10-26	2022-10-26	0	POSITIVE	MTB		2022-10-27	2022-11-11	15	4.5	0	1.83	0	OV00273	MTB DETECTED	Direct (Sputum)	RESISTANT NOT DETECTED	RESISTANT NOT DETECTED	RESISTANT NOT DETECTED	RIF sen INH sen	2022-10-26	2022-10-28	0
IDDSTFP2D01034	D01- TRUENAT LAB GTB HOSIPITAL	DELHI	2022-10-25	2022-10-25	2022-10-26	TB165	Valid	Detected	0	No	22.29	7.9X10^5	No			RIF SENSITIVE / NOT DETECTED				2022-10-25	2022-10-25	0	3ml	MP-Mucopurulent	positive	1+	2022-10-26	2022-10-26	0	POSITIVE	MTB		2022-10-27	2022-11-11	15	15.2	0	23.1	0	OV00273	MTB DETECTED	Direct (Sputum)	RESISTANT NOT DETECTED	RESISTANT NOT DETECTED	RESISTANT NOT DETECTED	RIF sen INH sen	2022-10-26	2022-10-28	0
IDDSTFP2D01036	D01- TRUENAT LAB GTB HOSIPITAL	DELHI	2022-10-25	2022-10-25	2022-10-26	TB165	Valid	Detected	0	No	28.33	1.1X10^4	No			RIF INDETERMINATE	Repeated once			2022-10-25	2022-10-25	0	3ml	MP-Mucopurulent	positive	3+	2022-10-26	2022-10-26	0	NEGATIVE			2022-10-27	2022-12-12	46	3.5	0	2.57	0	OV00273	MTB DETECTED	Direct (Sputum)	RESISTANT NOT DETECTED	RESISTANT NOT DETECTED	RESISTANT NOT DETECTED	RIF sen INH sen	2022-10-26	2022-10-28	0
IDDSTFP2D02038	D02- JHANDEWALAN CHEST CLINIC	DELHI	2022-10-25	2022-10-27	2022-10-28	TB165	Valid	Detected	None	No	24.6	1.1X10^5	No			RIF SENSITIVE / NOT DETECTED				2022-10-25	2022-10-25	0	3ml	MP-Mucopurulent	positive	3+	2022-10-28	2022-10-28	0	POSITIVE	MTB		2022-10-29	2022-11-04	6	25.5	0	8.83	0	OV00273	MTB DETECTED	Direct (Sputum)	RESISTANT NOT DETECTED	RESISTANT NOT DETECTED	RESISTANT NOT DETECTED	RIF sen INH sen	2022-10-28	2022-11-01	2
IDDSTFP2D01042	D01- TRUENAT LAB GTB HOSIPITAL	DELHI	2022-10-27	2022-10-27	2022-10-28	TB165	Valid	Detected	0	No	23	4.8X10^5	No			RIF INDETERMINATE	Repeated once			2022-10-28	2022-10-28	0	3ml	MP-Mucopurulent	positive	2+	2022-10-29	2022-10-29	0	NEGATIVE			2022-10-31	2022-12-12	42	27.2	0	0.32	0	OV00273	MTB DETECTED	Direct (Sputum)	RESISTANT NOT DETECTED	RESISTANT NOT DETECTED	RESISTANT NOT DETECTED	RIF sen INH sen	2022-10-29	2022-11-02	2
IDDSTFP2D01043	D01- TRUENAT LAB GTB HOSIPITAL	DELHI	2022-10-28	2022-10-28	2022-10-29	TB165	Valid	Detected	0	No	24.75	1.4X10^5	No			RIF SENSITIVE / NOT DETECTED				2022-10-28	2022-10-28	0	3ml	MP-Mucopurulent	positive	3+	2022-10-29	2022-10-29	0	POSITIVE	MTB		2022-10-31	2022-11-11	11	6.29	0	0.49	0	OV00273	MTB DETECTED	Direct (Sputum)	RESISTANT NOT DETECTED	RESISTANT NOT DETECTED	RESISTANT NOT DETECTED	RIF sen INH sen	2022-10-29	2022-11-02	2
IDDSTFP2D02044	D02- JHANDEWALAN CHEST CLINIC	DELHI	2022-10-26	2022-10-28	2022-10-29	TB165	Valid	Detected	None	No	22.17	5.9X10^5	No			RIF SENSITIVE / NOT DETECTED				2022-10-27	2022-10-27	0	3ml	MP-Mucopurulent	positive	1+	2022-10-29	2022-10-29	0	POSITIVE	MTB		2022-10-31	2022-11-11	11	24.5	0	0.19	0	OV00273	MTB DETECTED	Direct (Sputum)	RESISTANT NOT DETECTED	RESISTANT NOT DETECTED	RESISTANT NOT DETECTED	RIF sen INH sen	2022-10-31	2022-11-02	0
IDDSTFP2D02048	D02- JHANDEWALAN CHEST CLINIC	DELHI	2022-10-27	2022-10-27	2022-11-01	TB165	Valid	Detected	None	No	23.17	3.0X10^5	No			RIF SENSITIVE / NOT DETECTED				2022-10-27	2022-10-27	0	3ml	MP-Mucopurulent	positive	2+	2022-11-01	2022-11-01	0	POSITIVE	MTB		2022-11-03	2022-11-12	9	19.2	0	1.16	0	OV00273	MTB DETECTED	Direct (Sputum)	RESISTANT NOT DETECTED	RESISTANT NOT DETECTED	RESISTANT NOT DETECTED	RIF sen INH sen	2022-11-01	2022-11-03	0
IDDSTFP2D01050	D01- TRUENAT LAB GTB HOSIPITAL	DELHI	2022-10-31	2022-10-31	2022-11-01	TB165	Valid	Detected	0	No	21	2X10^6	No			RIF SENSITIVE / NOT DETECTED				2022-10-31	2022-10-31	0	3ml	MP-Mucopurulent	positive	3+	2022-11-01	2022-11-01	0	POSITIVE	MTB		2022-11-03	2022-11-21	18	37.4	0	7.44	0	OV00273	MTB DETECTED	Direct (Sputum)	RESISTANT NOT DETECTED	RESISTANT NOT DETECTED	RESISTANT NOT DETECTED	RIF sen INH sen	2022-11-01	2022-11-03	0
IDDSTFP2D01051	D01- TRUENAT LAB GTB HOSIPITAL	DELHI	2022-10-31	2022-10-31	2022-11-01	TB165	Valid	Detected	0	No	22.75	4.0X10^5	No			RIF SENSITIVE / NOT DETECTED				2022-10-31	2022-10-31	0	3ml	MP-Mucopurulent	positive	3+	2022-11-01	2022-11-01	0	POSITIVE	MTB		2022-11-03	2022-11-11	8	22.3	0	10.6	0	OV00273	MTB DETECTED	Direct (Sputum)	RESISTANT NOT DETECTED	RESISTANT NOT DETECTED	RESISTANT NOT DETECTED	RIF sen INH sen	2022-11-01	2022-11-03	0
IDDSTFP2D01052	D01- TRUENAT LAB GTB HOSIPITAL	DELHI	2022-10-29	2022-10-31	2022-11-01	TB165	Valid	Detected	0	No	22.6	6.4X10^5	No			RIF INDETERMINATE	Repeated once			2022-10-29	2022-10-31	2	3ml	MP-Mucopurulent	positive	3+	2022-11-01	2022-11-01	0	POSITIVE	MTB		2022-11-03	2022-11-11	8	52	0	14.8	0	OV00273	MTB DETECTED	Direct (Sputum)	RESISTANT NOT DETECTED	RESISTANT NOT DETECTED	RESISTANT NOT DETECTED	RIF sen INH sen	2022-11-01	2022-11-03	0
IDDSTFP2D01053	D01- TRUENAT LAB GTB HOSIPITAL	DELHI	2022-10-31	2022-10-31	2022-11-01	TB165	Valid	Detected	0	No	23.25	5.7X10^5	No			RIF SENSITIVE / NOT DETECTED				2022-10-31	2022-10-31	0	3ml	MP-Mucopurulent	positive	2+	2022-11-01	2022-11-01	0	POSITIVE	MTB		2022-11-03	2022-11-11	8	29.3		1.64		OV00273	MTB DETECTED	Direct (Sputum)	RESISTANT NOT DETECTED	RESISTANT NOT DETECTED	RESISTANT NOT DETECTED	RIF sen INH sen	2022-11-02	2022-11-04	0
IDDSTFP2D01055	D01- TRUENAT LAB GTB HOSIPITAL	DELHI	2022-11-02	2022-11-02	2022-11-03	TB165	Valid	Detected	None	No	28.25	1.1X10^4	No			RIF INDETERMINATE	Repeated once			2022-11-02	2022-11-02	0	3 ML	MP-Mucopurulent	positive	3+	2022-11-03	2022-11-03	0	NEGATIVE			2022-11-04	2022-12-16	42	13.2	0	1.21	0	OV00273	MTB DETECTED	Direct (Sputum)	RESISTANT NOT DETECTED	RESISTANT NOT DETECTED	RESISTANT NOT DETECTED	RIF sen INH sen	2022-11-03	2022-11-07	2
IDDSTFP2D01056	D01- TRUENAT LAB GTB HOSIPITAL	DELHI	2022-11-02	2022-11-02	2022-11-03	TB165	Valid	Detected	None	No	20.2	3.5X10^6	No			RIF SENSITIVE / NOT DETECTED				2022-11-02	2022-11-02	0	3 ML	MP-Mucopurulent	positive	3+	2022-11-03	2022-11-03	0	POSITIVE	MTB		2022-11-04	2022-11-14	10	58	0	4.2	0	OV00273	MTB DETECTED	Direct (Sputum)	RESISTANT NOT DETECTED	RESISTANT NOT DETECTED	RESISTANT NOT DETECTED	RIF sen INH sen	2022-11-03	2022-11-07	2
IDDSTFP2D01057	D01- TRUENAT LAB GTB HOSIPITAL	DELHI	2022-11-02	2022-11-02	2022-11-03	TB165	Valid	Detected	None	No	24.5	1.7X10^5	No			RIF SENSITIVE / NOT DETECTED				2022-11-02	2022-11-02	0	3 ML	MP-Mucopurulent	positive	3+	2022-11-03	2022-11-03	0	NEGATIVE			2022-11-04	2022-12-16	42	35.2	0	2.61	0	OV00273	MTB DETECTED	Direct (Sputum)	RESISTANT NOT DETECTED	RESISTANT NOT DETECTED	RESISTANT NOT DETECTED	RIF sen INH sen	2022-11-03	2022-11-07	2
IDDSTFP2D01058	D01- TRUENAT LAB GTB HOSIPITAL	DELHI	2022-11-02	2022-11-02	2022-11-03	TB165	Valid	Detected	None	No	20.6	2.6X10^6	No			RIF SENSITIVE / NOT DETECTED				2022-11-02	2022-11-02	0	3 ML	MP-Mucopurulent	positive	3+	2022-11-03	2022-11-03	0	POSITIVE	MTB		2022-11-04	2022-11-12	8	12.1	0	0.26	0	OV00273	MTB DETECTED	Direct (Sputum)	RESISTANT NOT DETECTED	RESISTANT NOT DETECTED	RESISTANT DETECTED	RIF sen INH res	2022-11-03	2022-11-07	2
IDDSTFP2D01060	D01- TRUENAT LAB GTB HOSIPITAL	DELHI	2022-11-07	2022-11-07	2022-11-09	TB165	Valid	Detected	None	No	24.5	1.7X10^5	No			RIF SENSITIVE / NOT DETECTED				2022-11-07	2022-11-07	0	3 ML	MP-Mucopurulent	positive	3+	2022-11-09	2022-11-09	0	POSITIVE	MTB		2022-11-10	2022-11-21	11	15.7	0	0.32	0	OV00273	MTB DETECTED	Direct (Sputum)	RESISTANT NOT DETECTED	RESISTANT NOT DETECTED	RESISTANT NOT DETECTED	RIF sen INH sen	2022-11-09	2022-11-11	0
IDDSTFP2D02064	D02- JHANDEWALAN CHEST CLINIC	DELHI	2022-11-07	2022-11-07	2022-11-10	TB165	Valid	Detected	None	No	21	1.3X10^6	No			RIF SENSITIVE / NOT DETECTED				2022-11-07	2022-11-07	0	3 ML	MP-Mucopurulent	positive	2+	2022-11-10	2022-11-10	0				2022-11-10	2022-11-22	12	7.5	0	1.26	0	OV00273	MTB DETECTED	Direct (Sputum)	RESISTANT NOT DETECTED	RESISTANT NOT DETECTED	RESISTANT NOT DETECTED	RIF sen INH sen	2022-11-10	2022-11-14	2
IDDSTFP2D01068	D01- TRUENAT LAB GTB HOSIPITAL	DELHI	2022-11-10	2022-11-10	2022-11-12	TB165	Valid	Detected	None	No	20.5	2.8X10^6	No			RIF SENSITIVE / NOT DETECTED				2022-11-10	2022-11-10	0	3 ML	MP-Mucopurulent	positive	3+	2022-11-12	2022-11-12	0	POSITIVE	MTB		2022-11-14	2022-11-21	7	14.3	0	1.14	0	OV00273	MTB DETECTED	Direct (Sputum)	RESISTANT NOT DETECTED	RESISTANT NOT DETECTED	RESISTANT NOT DETECTED	RIF sen INH sen	2022-11-14	2022-11-16	0
IDDSTFP2D01070	D01- TRUENAT LAB GTB HOSIPITAL	DELHI	2022-11-11	2022-11-11	2022-11-12	TB165	Valid	Detected	None	No	28	1.4X10^4	No			RIF SENSITIVE / NOT DETECTED				2022-11-11	2022-11-11	0	3 ML	MP-Mucopurulent	positive	2+	2022-11-12	2022-11-12	0	POSITIVE	MTB		2022-11-14	2022-11-30	16	55	0	0.32	0	OV0273	MTB DETECTED	Direct (Sputum)	RESISTANT NOT DETECTED	RESISTANT NOT DETECTED	RESISTANT NOT DETECTED	RIF sen INH sen	2022-11-14	2022-11-16	0
IDDSTFP2D01071	D01- TRUENAT LAB GTB HOSIPITAL	DELHI	2022-11-11	2022-11-11	2022-11-12	TB165	Valid	Detected	None	No	26.17	5.0X10^4	No			RIF SENSITIVE / NOT DETECTED				2022-11-11	2022-11-11	0	3 ML	MP-Mucopurulent	positive	3+	2022-11-12	2022-11-12	0	POSITIVE	MTB		2022-11-14	2022-11-21	7	15.1	0	0.93	0	OV00273	MTB DETECTED	Direct (Sputum)	RESISTANT NOT DETECTED	RESISTANT NOT DETECTED	RESISTANT NOT DETECTED	RIF sen INH sen	2022-11-14	2022-11-16	0
IDDSTFP2D01073	D01- TRUENAT LAB GTB HOSIPITAL	DELHI	2022-11-14	2022-11-14	2022-11-15	TB165	Valid	Detected	None	No	26.4	4.3X10^4	No			RIF SENSITIVE / NOT DETECTED				2022-11-14	2022-11-14	0	3 ML	MP-Mucopurulent	positive	2+	2022-11-15	2022-11-15	0				2022-11-15	2022-11-22	7	7.4	0	0.24	0	OV00273	MTB DETECTED	Direct (Sputum)	RESISTANT NOT DETECTED	RESISTANT NOT DETECTED	RESISTANT NOT DETECTED	RIF sen INH sen	2022-11-15	2022-11-17	0
IDDSTFP2D02074	D02- JHANDEWALAN CHEST CLINIC	DELHI	2022-11-12	2022-11-12	2022-11-15	TB165	Valid	Detected	None	No	25.67	5.3X10^4	No			RIF SENSITIVE / NOT DETECTED				2022-11-14	2022-11-14	0	3 ML	MP-Mucopurulent	positive	3+	2022-11-15	2022-11-15	0	POSITIVE	MTB		2022-11-16	2022-11-23	7	10.5	0	0.3	0	OV00273	MTB DETECTED	Direct (Sputum)	RESISTANT NOT DETECTED	RESISTANT NOT DETECTED	RESISTANT NOT DETECTED	RIF sen INH sen	2022-11-15	2022-11-17
IDDSTFP2D02075	D02- JHANDEWALAN CHEST CLINIC	DELHI	2022-11-11	2022-11-11	2022-11-15	TB165	Valid	Detected	None	No	34.33	1.3X10^2	No			RIF SENSITIVE / NOT DETECTED				2022-11-11	2022-11-11	0	3 ML	MP-Mucopurulent	positive	3+	2022-11-15	2022-11-15	0	POSITIVE	MTB		2022-11-16	2022-12-09	23	12.2	0	1.14	0	OV00273	MTB DETECTED	Direct (Sputum)	RESISTANT NOT DETECTED	RESISTANT NOT DETECTED	RESISTANT NOT DETECTED	RIF sen INH sen	2022-11-15	2022-11-17	0
IDDSTFP2D01079	D01- TRUENAT LAB GTB HOSIPITAL	DELHI	2022-11-15	2022-11-15	2022-11-16	TB165	Valid	Detected	None	No	28.33	1.1X10^4	No			RIF SENSITIVE / NOT DETECTED				2022-11-15	2022-11-15	0	3 ML	MP-Mucopurulent	positive	2+	2022-11-16	2022-11-16	0	NEGATIVE			2023-01-19	2023-03-03	43	1.73	0	0.35	0	OV00273		Direct (Sputum)	INDETERMINATE	INDETERMINATE	INDETERMINATE	Indeterminate	2022-11-16	2022-11-18	0
IDDSTFP2D01084	D01- TRUENAT LAB GTB HOSIPITAL	DELHI	2022-11-18	2022-11-18	2022-11-19	TB165	Valid	Detected	None	No	27.75	1.6X10^4	No			RIF SENSITIVE / NOT DETECTED				2022-11-18	2022-11-18	0	3 ML	MP-Mucopurulent	positive	3+	2022-11-19	2022-11-19	0	POSITIVE	MTB		2022-11-21	2022-12-03	12	6.63	0	0.57	0	OV00273	MTB DETECTED	Direct (Sputum)	RESISTANT NOT DETECTED	RESISTANT NOT DETECTED	RESISTANT NOT DETECTED	RIF sen INH sen	2022-11-21	2022-11-23	0
IDDSTFP2D01087	D01- TRUENAT LAB GTB HOSIPITAL	DELHI	2022-11-22	2022-11-22	2022-11-22	TB165	Valid	Detected	None	No	24	2.1X10^5	No			RIF SENSITIVE / NOT DETECTED				2022-11-22	2022-11-22	0	3 ML	MP-Mucopurulent	positive	2+	2022-11-22	2022-11-22	0	POSITIVE	MTB		2022-11-23	2022-12-05	12	45.8	0	2.45	0	OV00273	MTB DETECTED	Direct (Sputum)	RESISTANT NOT DETECTED	RESISTANT NOT DETECTED	RESISTANT NOT DETECTED	RIF sen INH sen	2022-11-22	2022-11-24	0
IDDSTFP2D01092	D01- TRUENAT LAB GTB HOSIPITAL	DELHI	2022-11-22	2022-11-22	2022-11-24	TB165	Valid	Detected	None	No	24.4	1.8X10^5	No			RIF SENSITIVE / NOT DETECTED				2022-11-23	2022-11-23	0	3ML	MP-Mucopurulent	positive	2+	2022-11-24	2022-11-24	0	NEGATIVE			2022-11-25	2023-01-07	43	14.7	0	0.34	0	OV00273	MTB DETECTED	Direct (Sputum)	RESISTANT NOT DETECTED	RESISTANT NOT DETECTED	RESISTANT NOT DETECTED	RIF sen INH sen	2022-11-24	2022-11-28	2
IDDSTFP2D01093	D01- TRUENAT LAB GTB HOSIPITAL	DELHI	2022-11-22	2022-11-22	2022-11-24	TB165	Valid	Detected	None	No	26.25	4.8X10^4	No			RIF SENSITIVE / NOT DETECTED				2022-11-23	2022-11-23	0	3ML	MP-Mucopurulent	negative		2022-11-24	2022-11-24	0	NEGATIVE			2023-01-30	2023-03-15	44	19.1				OV00273	MTB DETECTED	Direct (Sputum)	RESISTANT NOT DETECTED	RESISTANT NOT DETECTED	RESISTANT NOT DETECTED	RIF sen INH sen	2022-11-24	2022-11-28	2
IDDSTFP2D02096	D02- JHANDEWALAN CHEST CLINIC	DELHI	2022-11-25	2022-11-28	2022-11-28	TB165	Valid	Detected	None	No	23	3.3X10^5	No			RIF SENSITIVE / NOT DETECTED				2022-11-28	2022-11-28	0	3 ML	MP-Mucopurulent	positive	1+	2022-11-28	2022-11-28	0	POSITIVE	MTB		2022-11-30	2022-12-12	12	23.3	0	1.67	0	OV00273	MTB DETECTED	Direct (Sputum)	RESISTANT NOT DETECTED	RESISTANT NOT DETECTED	RESISTANT NOT DETECTED	RIF sen INH sen	2022-11-28	2022-11-30	0
IDDSTFP2D02097	D02- JHANDEWALAN CHEST CLINIC	DELHI	2022-11-25	2022-11-25	2022-11-29	TB165	Valid	Detected	None	No	26.18	3.7X10^4	No			RIF SENSITIVE / NOT DETECTED				2022-11-26	2022-11-28	2	3 ML	MP-Mucopurulent	positive	3+	2022-11-29	2022-11-29	0	POSITIVE	MTB		2022-11-30	2022-12-21	21	37.5	0	2.05	0	OV00273	MTB DETECTED	Direct (Sputum)	RESISTANT NOT DETECTED	RESISTANT NOT DETECTED	RESISTANT DETECTED	RIF sen INH res	2022-11-29	2022-12-01	0
IDDSTFP2D01100	D01- TRUENAT LAB GTB HOSIPITAL	DELHI	2022-11-24	2022-11-24	2022-11-25	TB 165	Valid	Detected	None	No	27	2.8X10^4	No			RIF SENSITIVE / NOT DETECTED				2022-11-24	2022-11-24	0	3 ML	MP-Mucopurulent	negative		2022-11-25	2022-11-25	0	NEGATIVE			2023-01-19	2023-03-03	43	2.85				OV00273	MTB DETECTED	Direct (Sputum)	RESISTANT NOT DETECTED	RESISTANT NOT DETECTED	RESISTANT NOT DETECTED	RIF sen INH sen	2022-11-25	2022-11-29	2
IDDSTFP2D01102	D01- TRUENAT LAB GTB HOSIPITAL	DELHI	2022-11-28	2022-11-28	2022-11-29	TB 165	Valid	Detected	None	No	23.2	4.2X10^5	No			RIF SENSITIVE / NOT DETECTED				2022-11-28	2022-11-28	0	3 ML	MP-Mucopurulent	positive	3+	2022-11-29	2022-11-29	0	NEGATIVE			2023-01-30	2023-03-13	42	15.34	0	0.44	0	OV00273	MTB DETECTED	Direct (Sputum)	RESISTANT NOT DETECTED	RESISTANT NOT DETECTED	RESISTANT NOT DETECTED	RIF sen INH sen	2022-11-29	2022-12-01	0
IDDSTFP2D01104	D01- TRUENAT LAB GTB HOSIPITAL	DELHI	2022-11-29	2022-11-29	2022-11-30	TB165	Valid	Detected	None	No	23.4	3.6X10^5	No			RIF SENSITIVE / NOT DETECTED				2022-11-29	2022-11-29	0	3 ML	MP-Mucopurulent	positive	2+	2022-11-30	2022-11-30	0	POSITIVE	MTB		2022-11-30	2022-12-14	14	25.36	0	1.71	0	OV00273	MTB DETECTED	Direct (Sputum)	RESISTANT NOT DETECTED	RESISTANT NOT DETECTED	RESISTANT NOT DETECTED	RIF sen INH sen	2022-11-30	2022-12-02	0
IDDSTFP2D01106	D01- TRUENAT LAB GTB HOSIPITAL	DELHI	2022-12-01	2022-12-01	2022-12-02	TB 165	Valid	Detected	None	No	25.8	4.8X10^4	No			RIF INDETERMINATE	Repeated once			2022-12-01	2022-12-01	0	3 ML	MP-Mucopurulent	positive	2+	2022-12-02	2022-12-02	0	POSITIVE	MTB		2023-01-19	2023-02-17	29	10.1	0	0.3	0	OV00273	MTB DETECTED	Direct (Sputum)	RESISTANT NOT DETECTED	RESISTANT NOT DETECTED	RESISTANT NOT DETECTED	RIF sen INH sen	2022-12-02	2022-12-06	2
IDDSTFP2D01108	D01- TRUENAT LAB GTB HOSIPITAL	DELHI	2022-12-01	2022-12-01	2022-12-02	TB165	Valid	Detected	None	No	25	8.4X10^4	No			RIF SENSITIVE / NOT DETECTED				2022-12-01	2022-12-01	0	3 ML	MP-Mucopurulent	positive	3+	2022-12-02	2022-12-02	0	POSITIVE	MTB		2022-12-03	2022-12-22	19	11.21	0	0.25	0	OV00273	MTB DETECTED	Direct (Sputum)	RESISTANT NOT DETECTED	RESISTANT NOT DETECTED	RESISTANT NOT DETECTED	RIF sen INH sen	2022-12-02	2022-12-06	2
IDDSTFP2D02109	D02- JHANDEWALAN CHEST CLINIC	DELHI	2022-11-29	2022-11-29	2022-12-02	TB165	Valid	Detected	None	No	21.4	1.0X10^6	No			RIF SENSITIVE / NOT DETECTED				2022-11-29	2022-12-01	2	3 ML	MP-Mucopurulent	positive	3+	2022-12-02	2022-12-02	0	POSITIVE	MTB		2022-12-03	2022-12-12	9	25.3	0	1.12	0	OV00273	MTB DETECTED	Direct (Sputum)	RESISTANT NOT DETECTED	RESISTANT NOT DETECTED	RESISTANT NOT DETECTED	RIF sen INH sen	2022-12-02	2022-12-06	2
IDDSTFP2D01114	D01- TRUENAT LAB GTB HOSIPITAL	DELHI	2022-12-02	2022-12-02	2022-12-03	TB 165	Valid	Detected	None	No	21.67	8.4X10^5	No			RIF SENSITIVE / NOT DETECTED				2022-12-02	2022-12-02	0	3 ML	MP-Mucopurulent	positive	2+	2022-12-03	2022-12-05	2	POSITIVE	MTB		2022-12-05	2022-12-26	21	24.7	0	1.45	0	OV00273	MTB DETECTED	Direct (Sputum)	RESISTANT NOT DETECTED	RESISTANT NOT DETECTED	RESISTANT NOT DETECTED	RIF sen INH sen	2022-12-05	2022-12-07	0
IDDSTFP2D01115	D01- TRUENAT LAB GTB HOSIPITAL	DELHI	2022-12-02	2022-12-02	2022-12-03	TB 165	Valid	Detected	None	No	25.33	6.7X10^4	No			RIF SENSITIVE / NOT DETECTED				2022-12-02	2022-12-02	0	3 ML	MP-Mucopurulent	negative		2022-12-03	2022-12-05	2	NEGATIVE			2023-01-19	2023-03-03	43	16.6				OV00273	MTB DETECTED	Direct (Sputum)	RESISTANT NOT DETECTED	RESISTANT NOT DETECTED	RESISTANT NOT DETECTED	RIF sen INH sen	2022-12-05	2022-12-07	0
IDDSTFP2D01118	D01- TRUENAT LAB GTB HOSIPITAL	DELHI	2022-12-07	2022-12-07	2022-12-08	TB165	Valid	Detected	None	No	26.75	2.5X10^4	No			RIF SENSITIVE / NOT DETECTED				2022-12-07	2022-12-07	0	3 ML	MP-Mucopurulent	positive	3+	2022-12-08	2022-12-08	0	POSITIVE	MTB		2022-12-09	2022-12-16	7	27	0	0.52	0	OV00273	MTB DETECTED	Direct (Sputum)	RESISTANT NOT DETECTED	RESISTANT NOT DETECTED	RESISTANT NOT DETECTED	RIF sen INH sen	2022-12-08	2022-12-12	2
IDDSTFP2D01119	D01- TRUENAT LAB GTB HOSIPITAL	DELHI	2022-12-08	2022-12-08	2022-12-09	TB 165	Valid	Detected	None	No	26.2	3.7X10^4	No			RIF INDETERMINATE	Repeated once			2022-12-08	2022-12-08	0	3 ML	MP-Mucopurulent	positive	3+	2022-12-09	2022-12-09	0	POSITIVE	MTB		2023-01-19	2023-03-02	42	6.13	0	1.25	0	OV00273	MTB DETECTED	Direct (Sputum)	RESISTANT NOT DETECTED	RESISTANT DETECTED	RESISTANT NOT DETECTED	RIF sen INH res	2022-12-09	2022-12-13	2
IDDSTFP2D01121	D01- TRUENAT LAB GTB HOSIPITAL	DELHI	2022-12-09	2022-12-09	2022-12-10	TB 165	Valid	Detected	None	No	24	1.7X10^5	No			RIF SENSITIVE / NOT DETECTED				2022-12-09	2022-12-09	0	3 ML	MP-Mucopurulent	positive	2+	2022-12-10	2022-12-12	2	POSITIVE	MTB		2022-12-13	2022-12-26	13	2.66	0	4.64	0	OV00273	MTB DETECTED	Direct (Sputum)	RESISTANT NOT DETECTED	RESISTANT NOT DETECTED	RESISTANT NOT DETECTED	RIF sen INH sen	2022-12-12	2022-12-14	0
IDDSTFP2D01124	D01- TRUENAT LAB GTB HOSIPITAL	DELHI	2022-12-12	2022-12-12	2022-12-13	TB165	Valid	Detected	None	No	26	4.2X10^4	No			RIF SENSITIVE / NOT DETECTED				2022-12-12	2022-12-12	0	3 ML	MP-Mucopurulent	positive	3+	2022-12-13	2022-12-13	0	POSITIVE	MTB		2022-12-14	2022-12-26	12	14.1	0	0.44	0	OV00273	MTB DETECTED	Direct (Sputum)	RESISTANT NOT DETECTED	RESISTANT NOT DETECTED	RESISTANT NOT DETECTED	RIF sen INH sen	2022-12-13	2022-12-15	0
IDDSTFP2D01125	D01- TRUENAT LAB GTB HOSIPITAL	DELHI	2022-12-12	2022-12-12	2022-12-13	TB125	Valid	Detected	None	No	26	4.2X10^4	No			RIF SENSITIVE / NOT DETECTED				2022-12-12	2022-12-12	0	3 ML	MP-Mucopurulent	positive	3+	2022-12-13	2022-12-13	0	NEGATIVE			2022-12-14	2023-01-30	47	9.52	0	0.91	0	OV00273	MTB DETECTED	Direct (Sputum)	RESISTANT DETECTED	RESISTANT DETECTED	RESISTANT NOT DETECTED	RIF res INH res	2022-12-13	2022-12-15	0
IDDSTFP2D02126	D02- JHANDEWALAN CHEST CLINIC	DELHI	2022-12-08	2022-12-08	2022-12-14	TB165	Valid	Detected	None	No	19	5.3X10^6	No			RIF SENSITIVE / NOT DETECTED				2022-12-08	2022-12-09	1	3 ML	MP-Mucopurulent	positive	1+	2022-12-14	2022-12-14	0	POSITIVE	MTB		2022-12-15	2023-01-03	19	26.4	0	1.31	0	OV00273	MTB DETECTED	Direct (Sputum)	RESISTANT NOT DETECTED	RESISTANT NOT DETECTED	RESISTANT NOT DETECTED	RIF sen INH sen	2022-12-14	2022-12-16	0
IDDSTFP2D01128	D01- TRUENAT LAB GTB HOSIPITAL	DELHI	2022-12-13	2022-12-13	2022-12-14	TB165	Valid	Detected	None	No	35	5.8X10^5	No			RIF RESISTANT / DETECTED				2022-12-13	2022-12-13	0	3 ML	MP-Mucopurulent	positive	3+	2022-12-14	2022-12-14	0	POSITIVE	MTB		2022-12-15	2022-12-26	11	0.46	0	0.16	0	OV00273	MTB DETECTED	Direct (Sputum)	RESISTANT DETECTED	RESISTANT DETECTED	RESISTANT NOT DETECTED	RIF res INH res	2022-12-14	2022-12-16	0
IDDSTFP2D01129	D01- TRUENAT LAB GTB HOSIPITAL	DELHI	2022-12-13	2022-12-13	2022-12-14	TB165	Valid	Detected	None	No	24.8	9.6X10^4	No			RIF SENSITIVE / NOT DETECTED				2022-12-13	2022-12-13	0	3 ML	MP-Mucopurulent	positive	3+	2022-12-14	2022-12-14	0	POSITIVE	MTB		2022-12-15	2022-12-27	12	5.12	0	0.19	0	OV00273	MTB DETECTED	Direct (Sputum)	RESISTANT NOT DETECTED	RESISTANT NOT DETECTED	RESISTANT NOT DETECTED	RIF sen INH sen	2022-12-14	2022-12-16	0
IDDSTFP2D01133	D01- TRUENAT LAB GTB HOSIPITAL	DELHI	2022-12-14	2022-12-14	2022-12-15	TB165	Valid	Detected	None	No	23.2	2.9X10^5	No			RIF SENSITIVE / NOT DETECTED				2022-12-14	2022-12-14	0	3 ML	MP-Mucopurulent	positive	3+	2022-11-15	2022-12-15	30	POSITIVE	MTB		2023-01-19	2023-02-10	22	33.39	0	3.49	0	OV00273	MTB DETECTED	Direct (Sputum)	RESISTANT NOT DETECTED	RESISTANT NOT DETECTED	RESISTANT NOT DETECTED	RIF sen INH sen	2022-12-15	2022-12-19	2
IDDSTFP2D01134	D01- TRUENAT LAB GTB HOSIPITAL	DELHI	2022-12-14	2022-12-14	2022-12-15	TB165	Valid	Detected	None	No	21.14	1.2X10^6	No			ERROR		Error 5	No	2022-12-14	2022-12-14	0	3 ML	MP-Mucopurulent	positive	3+	2022-12-15	2022-12-15	0	POSITIVE	MTB		2022-12-16	2022-12-28	12	22.2	0	4.62	0	OV00273	MTB DETECTED	Direct (Sputum)	RESISTANT NOT DETECTED	RESISTANT NOT DETECTED	RESISTANT NOT DETECTED	RIF sen INH sen	2022-12-15	2022-12-19	2
IDDSTFP2D01136	D01- TRUENAT LAB GTB HOSIPITAL	DELHI	2022-12-14	2022-12-14	2022-12-15	TB165	Valid	Detected	None	No	22.8	3.8X10^5	No			RIF RESISTANT / DETECTED				2022-12-14	2022-12-14	0	3 ML	MP-Mucopurulent	positive	3+	2022-12-15	2022-12-15	0				2022-12-16	2022-12-26	10	36.6	0	6.15	0	OV00273	MTB DETECTED	Direct (Sputum)	RESISTANT DETECTED	RESISTANT DETECTED	RESISTANT NOT DETECTED	RIF res INH res	2022-12-15	2022-12-19	2
IDDSTFP2D01137	D01- TRUENAT LAB GTB HOSIPITAL	DELHI	2022-12-15	2022-12-15	2022-12-16	TB165	Valid	Detected	None	No	24.6	1.1X10^5	No			RIF SENSITIVE / NOT DETECTED				2022-12-15	2022-12-15	0	3 ML	MP-Mucopurulent	positive	3+	2022-12-16	2022-12-16	0	POSITIVE	MTB		2022-12-19	2022-12-28	9	12.6	0	1.12	0	OV00273	MTB DETECTED	Direct (Sputum)	RESISTANT NOT DETECTED	RESISTANT NOT DETECTED	RESISTANT NOT DETECTED	RIF sen INH sen	2022-12-16	2022-12-20	2
IDDSTFP2D01140	D01- TRUENAT LAB GTB HOSIPITAL	DELHI	2022-12-16	2022-12-16	2022-12-19	TB165	Valid	Detected	None	No	21.2	1.2X10^6	No			RIF SENSITIVE / NOT DETECTED				2022-12-16	2022-12-16	0	3 ML	MP-Mucopurulent	negative		2022-12-19	2022-12-19	0	POSITIVE	MTB		2022-12-21	2023-01-09	19	58.5	0	7.61	0	OV00273	MTB DETECTED	Direct (Sputum)	RESISTANT NOT DETECTED	RESISTANT NOT DETECTED	RESISTANT NOT DETECTED	RIF sen INH sen	2022-12-19	2022-12-21	0
IDDSTFP2D01142	D01- TRUENAT LAB GTB HOSIPITAL	DELHI	2022-12-19	2022-12-19	2022-12-19	TB165	Valid	Detected	None	No	27.67	1.3X10^4	No			RIF INDETERMINATE	Repeated once			2022-12-19	2022-12-19	0	3 ML	MP-Mucopurulent	positive	2+	2022-12-19	2022-12-19	0	POSITIVE	MTB		2022-12-29	2023-01-05	7	7.92	0	0.32	0	OV00273	MTB DETECTED	Direct (Sputum)	RESISTANT NOT DETECTED	RESISTANT NOT DETECTED	RESISTANT NOT DETECTED	RIF sen INH sen	2022-12-19	2022-12-21	0
IDDSTFP2D01146	D01- TRUENAT LAB GTB HOSIPITAL	DELHI	2022-12-21	2022-12-21	2022-12-22	TB165	Valid	Detected	None	No	25.33	6.7X10^4	No			RIF INDETERMINATE	Repeated once			2022-12-21	2022-12-21	0	3 ML	MP-Mucopurulent	positive	3+	2022-12-22	2022-12-22	0	POSITIVE	MTB		2022-12-23	2023-01-03	11	5.33	0	0.24	0	OV00273	MTB DETECTED	Direct (Sputum)	RESISTANT NOT DETECTED	RESISTANT NOT DETECTED	RESISTANT NOT DETECTED	RIF sen INH sen	2022-12-22	2022-12-26	2
IDDSTFP2D01148	D01- TRUENAT LAB GTB HOSIPITAL	DELHI	2022-12-21	2022-12-21	2022-12-22	TB165	Valid	Detected	None	No	27.75	1.3X10^4	No			RIF SENSITIVE / NOT DETECTED				2022-12-21	2022-12-21	0	3 ML	MP-Mucopurulent	positive	2+	2022-12-22	2022-12-22	0	POSITIVE	MTB		2022-12-23	2023-01-05	13	4.17	0	0.44	0	OV00273	MTB DETECTED	Direct (Sputum)	RESISTANT NOT DETECTED	RESISTANT NOT DETECTED	RESISTANT NOT DETECTED	RIF sen INH sen	2022-12-22	2022-12-26	2
IDDSTFP2D01152	D01- TRUENAT LAB GTB HOSIPITAL	DELHI	2022-12-26	2022-12-26	2022-12-27	TB165	Valid	Detected	0	No	21.17	1.2X10^6	No			RIF SENSITIVE / NOT DETECTED				2022-12-26	2022-12-26	0	3 ML	MP-Mucopurulent	positive	3+	2022-12-27	2022-12-27	0	POSITIVE	MTB		2022-12-29	2023-01-05	7	15.7		0.43		OV00273	MTB DETECTED	Direct (Sputum)	RESISTANT NOT DETECTED	RESISTANT NOT DETECTED	RESISTANT NOT DETECTED	RIF sen INH sen	2022-12-27	2022-12-29
IDDSTFP2D01155	D01- TRUENAT LAB GTB HOSIPITAL	DELHI	2022-12-23	2022-12-23	2022-12-24	TB165	Valid	Detected	None	No	28	1.1X10^4	No			RIF SENSITIVE / NOT DETECTED				2022-12-23	2022-12-23	0	3 ML	MP-Mucopurulent	positive	3+	2022-12-24	2022-12-26	2	NEGATIVE			2023-01-20	2023-03-03	42	6.28	0	0.67	0	OV00273	MTB DETECTED	Direct (Sputum)	RESISTANT NOT DETECTED	RESISTANT NOT DETECTED	RESISTANT NOT DETECTED	RIF sen INH sen	2022-12-26	2022-12-28	0
IDDSTFP2D01156	D01- TRUENAT LAB GTB HOSIPITAL	DELHI	2022-12-23	2022-12-23	2022-12-24	TB165	Valid	Detected	None	No	21.2	1.2X10^6	No			RIF SENSITIVE / NOT DETECTED				2022-12-23	2022-12-23	0	3 ML	MP-Mucopurulent	positive	3+	2022-12-24	2022-12-26	2				2022-12-26	2023-01-02	7	31.28	0	2.13	0	OV00273	MTB DETECTED	Direct (Sputum)	RESISTANT NOT DETECTED	RESISTANT NOT DETECTED	RESISTANT NOT DETECTED	RIF sen INH sen	2022-12-26	2022-12-28	0
IDDSTFP2D01159	D01- TRUENAT LAB GTB HOSIPITAL	DELHI	2022-12-28	2022-12-28	2022-12-29	TB165	Valid	Detected	None	No	24.5	1.2X10^5	No			RIF RESISTANT / DETECTED				2022-12-28	2022-12-28	0	3 ML	MP-Mucopurulent	positive	1+	2022-12-29	2022-12-29	0				2022-12-30	2023-01-18	19	21	0	1.6	0	OV00273	MTB DETECTED	Direct (Sputum)	RESISTANT DETECTED	RESISTANT NOT DETECTED	RESISTANT DETECTED	RIF res INH res	2022-12-29	2023-01-02	2
IDDSTFP2D01163	D01- TRUENAT LAB GTB HOSIPITAL	DELHI	2023-01-02	2023-01-02	2023-01-03	TB165	Valid	Detected	None	No	21	1.3X10^6	No			RIF SENSITIVE / NOT DETECTED				2023-01-02	2023-01-02	0	3 ML	MP-Mucopurulent	positive	3+	2023-01-03	2023-01-03	0	POSITIVE	MTB		2023-01-05	2023-01-31	26	20.3	0	1.67	0	OV00273	MTB DETECTED	Direct (Sputum)	RESISTANT NOT DETECTED	RESISTANT NOT DETECTED	RESISTANT NOT DETECTED	RIF sen INH sen	2023-01-03	2023-01-05	0
IDDSTFP2D01167	D01- TRUENAT LAB GTB HOSIPITAL	DELHI	2023-01-05	2023-01-05	2023-01-05	TB165	Valid	Detected	None	No	24.8	9.6X10^4	No			RIF SENSITIVE / NOT DETECTED				2023-01-05	2023-01-05	0	3 ML	MP-Mucopurulent	positive	3+	2023-01-05	2023-01-05	0	POSITIVE	MTB		2023-01-09	2023-01-18	9	17.1	0	1.85	0	OV00273	MTB DETECTED	Direct (Sputum)	RESISTANT NOT DETECTED	RESISTANT NOT DETECTED	RESISTANT NOT DETECTED	RIF sen INH sen	2023-01-05	2023-01-09	2
IDDSTFP2D01168	D01- TRUENAT LAB GTB HOSIPITAL	DELHI	2023-01-05	2023-01-05	2023-01-05	TB165	Valid	Detected	None	No	24.5	1.2X10^5	No			RIF INDETERMINATE	Repeated once			2023-01-05	2023-01-05	0	3 ML	MP-Mucopurulent	positive	3+	2023-01-05	2023-01-05	0	POSITIVE	MTB		2023-01-09	2023-01-21	12	6.78	0	6.86	0	OV00273	MTB DETECTED	Direct (Sputum)	RESISTANT NOT DETECTED	RESISTANT NOT DETECTED	RESISTANT NOT DETECTED	RIF sen INH sen	2023-01-05	2023-01-09	2
IDDSTFP2D01170	D01- TRUENAT LAB GTB HOSIPITAL	DELHI	2023-01-06	2023-01-06	2023-01-06	TB165	Valid	Detected	None	No	27	2.1X10^4	No			RIF SENSITIVE / NOT DETECTED				2023-01-06	2023-01-06	0	3 ML	MP-Mucopurulent	positive	3+	2023-01-06	2023-01-06	0	POSITIVE	MTB		2023-01-10	2023-01-25	15	11	0	0.22	0	OV00273	MTB DETECTED	Direct (Sputum)	RESISTANT NOT DETECTED	RESISTANT DETECTED	RESISTANT NOT DETECTED	RIF sen INH res	2023-01-06	2023-01-10	2
IDDSTFP2D02173	D02- JHANDEWALAN CHEST CLINIC	DELHI	2023-01-07	2023-01-07	2023-01-16	TB165	Valid	Detected	None	No	20.33	2.1X10^6	No			RIF SENSITIVE / NOT DETECTED				2023-01-07	2023-01-07	0	3 ML	MP-Mucopurulent	positive	3+	2023-01-17	2023-01-17	0	POSITIVE	MTB		2023-01-18	2023-01-30	12	23.3	0	3.91	0	OV00273	MTB DETECTED	Direct (Sputum)	RESISTANT NOT DETECTED	RESISTANT NOT DETECTED	RESISTANT NOT DETECTED	RIF sen INH sen	2023-01-17	2023-01-19	0
IDDSTFP2D02174	D02- JHANDEWALAN CHEST CLINIC	DELHI	2023-01-07	2023-01-07	2023-01-17	TB165	Valid	Detected	0	No	22.5	4.7X10^5	No			RIF SENSITIVE / NOT DETECTED				2023-01-07	2023-01-07	0	3 ML	MP-Mucopurulent	positive	3+	2023-01-17	2023-01-17	0	POSITIVE	MTB		2023-01-18	2023-01-30	12	20	0	2.83	0	OV00273	MTB DETECTED	Direct (Sputum)	RESISTANT NOT DETECTED	RESISTANT NOT DETECTED	RESISTANT NOT DETECTED	RIF sen INH sen	2023-01-17	2023-01-19
IDDSTFP2D01175	D01- TRUENAT LAB GTB HOSIPITAL	DELHI	2023-01-16	2023-01-16	2023-01-17	TB165	Valid	Detected	None	No	24.5	1.2X10^5	No			RIF RESISTANT / DETECTED				2023-01-16	2023-01-16	0	3 ML	MP-Mucopurulent	positive	3+	2023-01-17	2023-01-17	0	POSITIVE	MTB		2023-01-19	2023-01-30	11	6.63	0	0.12	0	OV00273	MTB DETECTED	Direct (Sputum)	RESISTANT NOT DETECTED	RESISTANT NOT DETECTED	RESISTANT NOT DETECTED	RIF sen INH sen	2023-01-17	2023-01-19	0
IDDSTFP2D01178	D01- TRUENAT LAB GTB HOSIPITAL	DELHI	2023-01-20	2023-01-20	2023-01-21	TB165	Valid	Detected	None	No	24.75	1.0X10^5	No			RIF INDETERMINATE	Repeated once			2023-01-20	2023-01-20	0	3 ML	MP-Mucopurulent	positive	3+	2023-01-21	2023-01-23	2	POSITIVE	MTB		2023-01-23	2023-02-01	9	0.21	0	0.74	0	OV00273	MTB DETECTED	Direct (Sputum)	RESISTANT NOT DETECTED	RESISTANT NOT DETECTED	RESISTANT NOT DETECTED	RIF sen INH sen	2023-01-23	2023-01-25	0
IDDSTFP2D02179	D02- JHANDEWALAN CHEST CLINIC	DELHI	2023-01-21	2023-01-21	2023-01-24	TB165	Valid	Detected	None	No	28	1.1X10^4	No			RIF SENSITIVE / NOT DETECTED				2023-01-21	2023-01-21	0	3 ML	MP-Mucopurulent	positive	2+	2023-01-24	2023-01-24	0				2023-01-25	2023-01-30	5	1.3	0	1.3	0	OV00273	MTB DETECTED	Direct (Sputum)	RESISTANT NOT DETECTED	RESISTANT NOT DETECTED	RESISTANT NOT DETECTED	RIF sen INH sen	2023-01-24	2023-01-26	0
IDDSTFP2D01180	D01- TRUENAT LAB GTB HOSIPITAL	DELHI	2023-01-23	2023-01-23	2023-01-24	TB165	Valid	Detected	None	No	26	4.2X10^4	Yes	Error 5	No	RIF INDETERMINATE	Repeated twice			2023-01-23	2023-01-23	0	3 ML	MP-Mucopurulent	positive	3+	2023-01-24	2023-01-24	0	POSITIVE	MTB		2023-01-25	2023-02-02	8	0.34	0	0.59	0	OV00273	MTB DETECTED	Direct (Sputum)	RESISTANT NOT DETECTED	RESISTANT NOT DETECTED	RESISTANT NOT DETECTED	RIF sen INH sen	2023-01-24	2023-01-26	0
IDDSTFP2D02181	D02- JHANDEWALAN CHEST CLINIC	DELHI	2023-02-02	2023-02-02	2023-02-08	TB 165	Valid	Detected	None	No	19.5	3.8X10^6	No			RIF SENSITIVE / NOT DETECTED				2023-02-02	2023-02-02	0	3 ML	MP-Mucopurulent	positive	3+	2023-02-08	2023-02-08	0	POSITIVE	MTB		2023-02-08	2023-02-16	8	19.75	0	1.79	0	OV00273	MTB DETECTED	Direct (Sputum)	RESISTANT NOT DETECTED	RESISTANT DETECTED	RESISTANT DETECTED	RIF sen INH res	2023-02-08	2023-02-10	0
IDDSTFP2D01184	D01- TRUENAT LAB GTB HOSIPITAL	DELHI	2023-04-03	2023-04-03	2023-04-03	TB165	Valid	Detected	None	No	24	1.7X10^5	No			RIF SENSITIVE / NOT DETECTED				2023-04-03	2023-04-03	0	3 ML	MP-Mucopurulent	positive	2+	2023-04-03	2023-04-03	0	POSITIVE	MTB		2023-04-06	2023-04-17	11	2.85	0	0.14	0	OV00287	MTB DETECTED	Direct (Sputum)	RESISTANT NOT DETECTED	RESISTANT NOT DETECTED	RESISTANT NOT DETECTED	RIF sen INH sen	2023-04-03	2023-04-05	0
IDDSTFP2D01185	D01- TRUENAT LAB GTB HOSIPITAL	DELHI	2023-04-03	2023-04-03	2023-04-03	TB 165	Valid	Detected	None	No	24.43	1.2X10^5	No			RIF SENSITIVE / NOT DETECTED				2023-04-03	2023-04-03	0	3 ML	MP-Mucopurulent	positive	3+	2023-04-03	2023-04-03	0	POSITIVE	MTB		2023-04-06	2023-04-13	7	16.2	0	0.73	0	OV00287	MTB DETECTED	Direct (Sputum)	RESISTANT NOT DETECTED	RESISTANT DETECTED	RESISTANT NOT DETECTED	RIF sen INH res	2023-04-03	2023-04-05	0
IDDSTFP2D01186	D01- TRUENAT LAB GTB HOSIPITAL	DELHI	2023-04-05	2023-04-05	2023-04-05	TB 165	Valid	Detected	None	No	32	6.6X10^5	No			ERROR		Error 5	No	2023-04-05	2023-04-05	0	3 ML	MP-Mucopurulent	positive	3+	2023-04-05	2023-04-06	1	POSITIVE	MTB		2023-04-10	2023-04-17	7	2.53	0	4.62	0	OV00287	MTB DETECTED	Direct (Sputum)	RESISTANT NOT DETECTED	RESISTANT NOT DETECTED	RESISTANT NOT DETECTED	RIF sen INH sen	2023-04-05	2023-04-07	0
IDDSTFP2D01190	D01- TRUENAT LAB GTB HOSIPITAL	DELHI	2023-04-06	2023-04-06	2023-04-06	TB 165	Valid	Detected	None	No	23.5	3.2X10^5	No			RIF SENSITIVE / NOT DETECTED				2023-04-06	2023-04-06	0	3 ML	MP-Mucopurulent	positive	3+	2023-04-06	2023-04-06	0	POSITIVE	MTB		2023-04-11	2023-04-24	13	38.4	0	1.18	0	OV00287	MTB DETECTED	Direct (Sputum)	RESISTANT NOT DETECTED	RESISTANT NOT DETECTED	RESISTANT NOT DETECTED	RIF sen INH sen	2023-04-06	2023-04-10	2
IDDSTFP2D01191	D01- TRUENAT LAB GTB HOSIPITAL	DELHI	2023-04-06	2023-04-06	2023-04-06	TB 165	Valid	Detected	None	No	23.5	7.3X10^4	No			RIF SENSITIVE / NOT DETECTED				2023-04-06	2023-04-06	0	3 ML	MP-Mucopurulent	positive	3+	2023-04-06	2023-04-08	2	POSITIVE	MTB		2023-04-11	2023-04-19	8	56.5	0	2.86	0	OV00287	MTB DETECTED	Direct (Sputum)	RESISTANT NOT DETECTED	RESISTANT NOT DETECTED	RESISTANT NOT DETECTED	RIF sen INH sen	2023-04-10	2023-04-12	0
IDDSTFP2D01197	D01- TRUENAT LAB GTB HOSIPITAL	DELHI	2023-04-11	2023-04-11	2023-04-11	TB 165	Valid	Detected	None	No	24.75	1.0X10^5	No			RIF SENSITIVE / NOT DETECTED				2023-04-11	2023-04-11	0	3 ML	MP-Mucopurulent	positive	scanty	2023-04-11	2023-04-13	2	POSITIVE	MTB		2023-04-13	2023-05-08	25	10.6	0	1.03	0	OV00287	MTB DETECTED	Direct (Sputum)	RESISTANT NOT DETECTED	RESISTANT NOT DETECTED	RESISTANT NOT DETECTED	RIF sen INH sen	2023-04-11	2023-04-13	0
IDDSTFP2D01198	D01- TRUENAT LAB GTB HOSIPITAL	DELHI	2023-04-12	2023-04-12	2023-04-12	TB 165	Valid	Detected	None	No	19.2	4.6X10^6	No			RIF SENSITIVE / NOT DETECTED				2023-04-12	2023-04-12	0	3 ML	MP-Mucopurulent	positive	3+	2023-04-12	2023-04-13	1	POSITIVE	MTB		2023-04-17	2023-05-03	16	65.2	0	1.67	0	OV00287	MTB DETECTED	Direct (Sputum)	RESISTANT NOT DETECTED	RESISTANT NOT DETECTED	RESISTANT NOT DETECTED	RIF sen INH sen	2023-04-12	2023-04-14	0
IDDSTFP2D01199	D01- TRUENAT LAB GTB HOSIPITAL	DELHI	2023-04-12	2023-04-12	2023-04-12	TB 165	Valid	Detected	None	No	23.75	2.0X10^5	No			RIF SENSITIVE / NOT DETECTED				2023-04-12	2023-04-12	0	3 ML	MP-Mucopurulent	positive	3+	2023-04-19	2023-04-19	0	POSITIVE	MTB		2023-04-20	2023-04-30	10	7.28	0	1.97	0	OV00287	MTB DETECTED	Direct (Sputum)	RESISTANT NOT DETECTED	RESISTANT NOT DETECTED	RESISTANT NOT DETECTED	RIF sen INH sen	2023-04-19	2023-04-24	0
[truncated: 32 more columns]
